# Supplementary material for: Epidemiology and transmission of hepatitis A in Shaanxi (western China) after more than ten years of universal vaccination
Source: PeerJ. 2023 Nov 13;11:e16305. doi: 10.7717/peerj.16305 (PMC10652842; doi:10.7717/peerj.16305)
Supplement: Supplemental Information 1 [file peerj-11-16305-s001.xlsx]

## Sheet: Sheet1
NO.	sex	age	S/CO
2541	female	26	12.05
2361	male	17	12.58
5522	female	17	0.18
5304	male	19	0.23
5182	male	26	12.27
4950	female	25	11.94
1134	female	27	0.63
916	male	17	3.51
796	female	17	2.93
571	female	17	1.41
2543	male	24	12.20
2380	female	25	11.96
5565	male	17	5.62
5307	female	19	0.37
5185	female	17	11.99
4996	male	27	11.47
1145	female	27	12.28
931	female	24	7.91
805	female	27	11.40
576	female	16	2.60
2544	male	25	9.63
2384	female	26	10.37
5600	male	21	10.50
5368	male	20	0.17
5187	female	27	12.77
5043	female	21	1.14
1149	female	16	11.56
980	male	24	12.91
808	male	17	3.83
580	male	16	8.21
2775	female	21	11.99
2412	female	18	0.19
5654	female	16	0.29
5371	female	27	11.56
5190	female	27	12.18
5064	male	22	0.19
4863	female	20	0.36
1009	male	16	3.47
809	male	19	0.13
712	male	26	0.66
2867	female	21	0.22
2424	male	20	11.58
5658	male	16	0.52
5373	female	19	0.16
5198	female	23	13.39
5138	female	17	0.15
4867	male	18	5.85
1028	female	17	0.47
843	male	22	2.72
739	male	19	2.25
2872	female	17	0.23
2443	female	21	11.45
5739	female	17	0.93
5381	female	23	11.00
5257	female	22	0.24
5141	male	21	3.86
4894	female	27	7.38
1029	male	18	8.94
871	male	16	1.10
747	male	17	0.19
2878	female	19	0.46
2525	male	18	1.50
5766	female	27	10.52
5405	female	25	0.31
5258	female	26	1.76
5155	female	22	11.64
4921	female	22	11.66
1035	female	17	0.45
898	female	16	0.62
776	female	22	0.71
2883	female	17	8.35
2532	female	17	10.93
5771	female	24	10.30
5420	male	23	1.62
5266	male	19	0.98
5168	female	16	0.48
4923	female	25	0.25
1045	female	27	0.66
905	male	17	6.58
787	male	25	9.32
2884	female	19	0.50
2538	male	25	0.91
5773	male	17	4.61
5463	male	24	9.13
5296	female	26	10.76
5173	female	23	0.23
4924	male	23	0.55
1056	male	17	9.33
907	male	18	2.75
789	female	16	0.44
2885	female	20	9.34
2539	female	23	0.18
2330	male	26	12.16
5481	male	21	11.08
5303	male	17	2.06
5178	male	16	11.67
4926	female	26	0.66
1082	male	27	10.65
909	male	26	3.67
794	male	20	0.21
6765	female	24	0.10
6766	female	25	10.44
6800	female	18	0.10
6817	female	25	0.16
6824	male	19	0.16
6832	male	17	0.13
6836	female	17	0.23
6857	male	23	0.24
6898	female	25	11.10
6907	male	26	11.47
6908	male	27	0.22
6927	male	16	0.24
6955	female	26	1.81
38	male	18	0.51
64	female	16	0.33
90	female	25	9.96
105	female	19	0.51
106	male	17	0.09
108	female	18	0.17
110	male	22	0.20
111	male	17	2.47
113	male	21	3.99
172	female	25	0.18
194	male	18	1.57
211	female	26	0.35
242	female	17	10.10
253	female	23	10.60
254	female	25	0.11
255	female	27	8.48
269	female	24	11.45
272	male	25	0.24
348	female	20	0.11
410	female	24	0.12
426	male	19	10.54
431	female	22	0.13
434	male	26	10.23
1769	female	26	10.02
1771	female	27	9.80
1773	male	27	0.16
1775	female	27	10.64
1776	female	27	10.20
1651	female	16	10.55
1653	female	20	9.81
1657	female	23	8.86
1857	male	23	9.03
1858	female	27	11.35
1911	female	22	0.17
1918	female	25	5.70
1947	male	22	10.14
1954	male	27	0.21
2030	female	22	0.25
2031	female	22	0.27
2040	female	23	0.17
2049	male	27	9.26
2065	male	26	3.11
3349	female	26	10.98
3414	male	20	10.91
3421	female	18	10.44
3439	female	19	0.98
3504	female	27	10.27
3558	female	27	0.32
3598	male	27	8.06
3651	female	27	11.46
3812	male	22	9.45
3877	male	20	12.22
4158	female	25	0.26
4397	male	19	11.32
4465	male	20	0.29
4491	female	16	0.38
4651	female	20	2.61
4657	male	23	1.72
4658	male	25	11.24
4732	male	22	2.89
4802	male	18	1.77
2311	female	23	NA
475	female	24	NA
495	male	18	10.41
573	female	16	7.13
577	female	17	0.69
612	female	24	NA
807	female	17	NA
901	female	17	2.17
903	female	23	7.01
914	male	18	NA
1014	male	17	0.59
1015	female	19	0.30
1129	male	24	10.77
1139	female	27	10.97
5076	male	27	1.88
5171	male	17	0.40
5177	female	26	9.34
5196	male	21	12.82
5300	male	19	0.30
5421	male	23	5.65
5763	female	27	11.09
5764	female	27	10.31
2315	female	27	10.50
2490	female	24	0.34
2866	female	21	7.99
5144	male	38	1.79
5526	male	29	4.56
2358	female	28	12.51
3045	female	35	NA
3149	male	34	13.36
6135	female	33	11.43
5807	male	30	11.05
1212	female	32	0.15
1454	female	31	11.48
1591	male	33	10.50
5127	female	32	11.88
5478	female	36	12.69
2344	male	33	11.54
3040	female	33	12.60
3113	male	29	12.74
6032	female	29	11.35
5801	female	34	13.55
1179	female	37	0.13
1435	male	28	0.16
1582	female	32	12.32
5061	female	31	NA
5402	male	30	12.75
5769	female	31	11.02
3002	female	30	11.93
3109	male	28	11.62
6030	female	32	9.83
5790	female	37	12.56
6001	female	31	10.78
1427	female	29	0.23
1572	female	36	11.91
5029	male	30	12.05
5395	female	29	11.32
5768	male	33	11.95
2993	female	29	11.76
3102	male	29	12.30
6025	female	28	12.16
5784	female	31	13.06
5994	female	35	12.14
1412	female	31	12.08
1554	male	38	13.02
4997	male	28	0.99
5380	female	32	11.60
5767	female	30	11.42
2982	female	35	11.29
3094	male	30	12.13
6014	female	32	11.51
6191	female	29	0.15
5993	female	34	11.59
1368	female	38	11.82
1548	female	28	12.18
5301	female	28	11.57
5631	male	31	12.12
2848	female	29	11.86
3086	female	38	11.05
6013	male	37	0.25
6190	female	32	12.87
5929	female	29	10.79
1316	female	36	10.89
1524	male	37	3.97
6621	female	29	8.08
5192	female	28	10.71
5624	male	29	11.28
2523	female	36	10.86
3085	male	28	10.61
2769	male	32	8.77
6189	female	32	0.57
5900	male	31	12.65
1304	female	31	10.95
1508	male	37	0.24
6617	male	35	10.86
5191	female	30	11.45
5613	male	33	10.24
2469	female	30	11.85
3071	female	31	NA
2751	female	33	11.24
6185	female	35	11.49
5862	female	38	10.20
1291	female	28	10.30
1505	male	29	0.23
6612	female	37	10.16
5184	male	30	NA
5567	female	28	17.06
2376	male	32	13.29
3061	male	30	13.07
3209	male	29	12.89
6146	female	37	10.23
5858	male	29	11.93
1278	female	38	0.31
1486	female	28	7.80
6597	female	28	10.12
5153	male	31	10.93
5539	female	28	NA
2371	male	29	9.72
3054	female	30	10.50
3179	male	30	3.11
6138	male	37	12.17
5833	female	28	11.06
1246	female	35	NA
1485	female	29	0.19
6594	female	29	0.43
284	male	28	10.56
282	female	38	2.96
280	male	37	11.40
278	female	37	11.24
262	female	33	11.35
258	female	31	11.64
155	male	30	0.17
129	female	28	0.26
79	female	34	0.18
6921	male	30	8.99
6920	male	36	3.38
6916	female	28	11.30
6902	male	32	11.18
6897	female	28	11.11
6893	female	34	11.81
6875	male	37	10.23
6856	female	32	10.86
6808	female	29	1.48
6806	male	37	12.14
6802	male	38	6.62
6738	female	35	10.46
6733	female	28	6.36
6729	male	29	0.19
6454	male	33	10.89
6457	male	33	11.47
6450	male	32	12.28
6446	male	33	12.03
6430	female	28	10.99
6447	female	35	11.19
6462	male	38	12.74
6461	male	37	12.11
6449	male	36	11.18
6333	female	33	10.50
6338	male	34	0.11
6341	female	36	8.64
6346	female	38	11.62
6328	female	32	11.30
6324	female	31	11.37
6345	male	38	12.07
6326	male	31	0.16
6322	female	30	11.48
6689	female	28	0.39
6670	female	28	10.29
6667	female	29	2.40
6570	female	32	10.67
6513	female	36	9.78
6640	male	35	10.31
6633	male	30	9.67
6631	male	35	10.56
6629	female	32	11.89
6675	male	35	0.29
6672	male	33	NA
5909	female	31	NA
5881	female	30	11.12
5845	male	33	NA
6219	male	30	12.88
6092	female	37	12.34
2728	male	36	10.53
2554	male	32	5.92
2797	female	29	10.05
2482	female	29	9.37
2460	female	29	10.40
5627	male	28	10.39
5236	female	36	9.95
2286	female	31	11.41
4828	male	37	10.43
4406	female	29	10.57
4182	male	30	10.18
3782	female	37	12.37
3293	male	29	11.61
2074	female	29	11.05
2072	female	29	11.29
2062	male	32	11.75
2017	female	33	0.17
2002	female	30	12.41
1964	female	29	0.12
1941	male	36	12.13
1936	male	31	0.21
1681	male	31	10.15
1679	female	29	6.31
1672	female	30	11.72
1669	male	30	12.20
1802	female	37	9.91
1798	male	31	11.77
1796	male	30	12.05
1793	female	30	10.22
1789	female	34	11.91
1787	female	31	11.03
1783	female	30	12.03
1781	female	31	11.99
458	male	32	11.80
444	male	/	8.68
436	male	28	11.47
388	female	31	13.49
385	female	35	12.18
362	female	37	11.94
298	female	34	12.04
287	male	30	6.69
5535	male	6	3.12
5552	male	8	0.15
5570	female	9	0.42
5687	male	6	9.97
5705	male	6	3.16
5722	male	3	6.84
5725	female	5	8.40
5744	male	9	0.33
5750	male	8	3.66
2345	male	9	1.30
2388	male	9	6.31
2397	male	8	7.24
2418	male	6	3.55
2496	male	8	4.87
2519	female	8	9.75
2527	male	5	5.39
2910	female	7	5.76
2913	female	8	5.68
3015	female	3	0.28
3019	female	6	2.71
3025	female	5	6.47
3030	male	7	12.23
3066	female	5	4.81
3072	female	8	8.07
3074	male	8	7.64
3124	male	6	5.29
3131	male	3	0.54
3145	female	9	0.31
3153	male	4	0.16
3201	male	7	5.96
3233	female	9	0.18
2590	male	6	6.55
2618	female	9	4.55
6007	female	7	6.35
6026	female	4	9.58
6028	male	6	0.15
6039	female	7	8.32
6078	male	8	0.24
6093	female	9	0.24
6095	female	3	0.13
6137	female	7	0.73
6139	male	7	6.36
6141	female	7	5.66
6150	male	4	3.65
6175	female	7	5.51
6176	male	8	1.43
6182	female	8	6.56
6188	female	8	3.03
5855	female	3	0.13
5891	male	9	0.11
5915	male	8	0.22
5966	male	5	4.61
1163	female	7	8.78
1187	male	8	0.31
1195	female	8	4.28
1249	female	3	0.30
1272	female	7	8.87
1295	female	6	2.38
1364	female	8	8.57
1314	female	5	10.35
1336	female	9	1.89
1338	male	8	3.88
1347	male	6	4.05
1405	female	5	7.67
1455	female	6	9.89
1462	female	6	9.05
1464	male	8	2.06
1476	female	6	2.23
1477	male	4	2.37
1491	male	4	9.19
1545	female	6	0.22
1547	male	5	7.42
1553	female	9	10.25
1565	female	7	11.08
6574	male	8	7.39
6611	male	6	4.44
6618	female	8	4.30
6623	male	5	3.15
6628	male	5	7.22
6647	male	5
6648	male	7	5.86
6515	female	9	6.14
6521	male	9	3.53
6532	male	4	9.84
6546	male	5	2.22
6552	male	6	4.38
6693	male	7	4.05
6697	male	7	1.39
6700	male	9	0.34
6274	female	6	8.21
6272	female	5	6.38
6276	male	6	7.66
6278	male	7	0.19
6277	female	7	3.77
6270	male	4	7.71
6269	female	4	4.13
6382	female	3	0.27
6393	male	8	8.97
6396	female	7	11.48
6769	male	5	4.92
5800	male	8	4.39
5857	female	8	0.14
5864	female	4	0.24
1158	female	3	0.28
1167	male	9	11.68
1172	male	9	6.08
1196	female	9	2.78
1297	female	4	9.20
1443	female	9	4.47
1471	female	7	8.42
1475	female	7	7.46
1479	female	6	0.66
1487	male	9	2.57
6630	female	7	5.10
6635	female	4	7.67
6497	female	9	4.30
6500	male	4	9.32
6531	female	6	9.17
6271	male	5	0.14
6392	female	8	0.29
6849	female	9	10.52
6876	female	8	2.07
6885	female	5	9.33
6930	male	9	4.63
49	female	6	1.12
97	female	6	3.76
1754	female	8	6.46
1618	female	3	0.52
1627	female	4	9.51
1628	male	5	4.45
1635	female	7	10.75
1640	male	8	0.16
1882	male	7	3.62
1891	male	9	3.46
1952	male	9	3.58
1961	male	7	8.19
1971	male	6	0.59
1976	male	7	2.01
1910	male	8	4.17
1883	female	8	3.82
1876	female	7	8.68
1994	female	8	3.77
2013	male	5	3.56
2039	male	4	0.27
1998	male	5	6.47
1993	female	8	6.01
1995	male	6	3.59
5132	male	11	0.20
5133	female	11	2.49
5228	male	13	0.28
5388	female	10	3.79
5408	female	13	6.84
5506	female	13	0.29
5622	male	11	3.70
2353	male	10	1.62
2401	male	11	3.78
2524	female	10	2.56
3057	female	13	11.09
3082	female	10	3.39
3120	male	15	0.30
3130	female	10	0.38
2597	male	10	0.63
2625	male	15	0.25
459	female	57	12.94
1807	male	40	9.40
1809	male	44	11.41
1813	female	51	10.49
1816	female	52	11.45
1822	female	56	11.06
1702	female	46	9.87
1707	male	43	11.73
1871	female	39	11.12
1945	female	51	10.64
1988	female	55	10.57
2024	male	48	11.65
2026	male	39	11.03
2325	female	55	7.35
617	female	11	0.20
752	female	12	9.04
736	female	10	9.56
741	male	12	0.26
745	male	15	7.71
754	female	14	1.41
772	male	11	0.99
783	male	13	11.09
784	female	11	0.19
788	female	15	0.13
790	female	12	0.16
862	male	13	0.86
874	male	11	2.35
878	male	12	1.66
881	female	12	0.15
918	male	15	0.16
925	male	11	0.30
933	female	10	2.42
955	male	14	0.39
1022	female	12	0.54
1024	female	10	7.55
1030	female	13	0.14
1031	male	13	0.15
1042	female	11	3.98
1059	female	12	1.25
1094	male	12	4.08
1096	male	12	0.27
1121	male	13	1.10
4865	male	14	0.18
4878	male	12	1.52
4883	male	11	0.15
4920	female	15	2.23
4957	female	10	5.13
4966	male	14	10.96
5014	male	15	0.20
5019	female	11	5.37
5022	female	11	0.28
5059	male	10	5.83
5146	male	14	0.14
5152	female	13	15.73
5161	female	12	0.15
5165	female	13	0.65
5166	female	14	0.21
5169	male	14	0.35
5170	female	15	0.24
5207	male	10	6.64
5220	female	13	0.20
5224	female	11	1.20
5226	female	12	0.15
5227	male	12	0.17
5229	male	11	0.24
5231	female	14	0.26
5251	female	10	0.27
5269	female	11	2.92
5274	male	13	0.27
5280	female	15	0.29
5384	female	13	0.35
5385	female	15	0.20
5391	male	15	0.80
5410	male	14	0.27
5416	male	12	0.80
5418	female	10	0.19
5501	male	10	4.82
5502	female	10	0.23
5505	female	13	0.23
5515	female	13	0.19
5523	male	15	0.20
5568	female	10	0.22
5585	female	10	1.53
5588	male	14	11.08
5597	female	10	1.55
5610	female	15	10.78
5638	male	12	0.20
5670	female	10	0.41
5671	female	12	6.41
5702	male	13	2.64
5712	male	12	1.98
5720	male	13	2.66
5737	female	10	0.12
5740	male	10	0.25
5747	male	15	2.40
5761	male	11	1.82
2362	male	13	0.31
2365	female	12	0.63
2366	male	14	0.12
2367	male	15	0.18
2383	male	15	10.38
2387	male	14	4.01
2413	male	12	1.56
2478	male	11	0.29
2483	female	10	0.24
2484	male	10	0.16
2501	male	13	0.15
2505	male	10	0.34
2518	female	12	5.22
2521	male	15	5.57
2522	male	10	0.42
2528	male	14	6.35
2860	female	11	4.17
2903	female	15	0.21
6299	female	15	2.29
6794	female	13	0.38
4	male	15	0.18
210	female	13	1.89
364	male	15	5.65
1645	male	10	0.70
1915	male	11	6.27
3629	male	13	0.16
2219	male	11	0.41
5038	male	15	0.32
6290	female	11	2.33
6791	female	12	10.84
6925	female	15	0.28
207	male	14	7.58
360	male	11	0.61
1644	male	10	0.29
1900	female	15	8.79
3599	female	10	2.70
4795	male	13	9.15
4902	male	10	10.29
6298	female	14	3.96
6790	female	12	10.57
6922	male	12	8.41
204	male	13	3.45
350	male	12	9.37
1643	female	10	6.06
1897	female	13	2.39
3596	male	14	0.14
4794	female	12	0.13
1006	male	12	10.13
6705	female	14	3.21
6789	female	11	0.35
6918	female	12	0.13
196	male	12	5.20
297	female	10	2.28
1761	female	15	0.13
1895	female	12	10.02
3537	male	11	1.97
4711	female	10	9.65
886	female	10	5.50
6696	female	13	6.46
6788	female	11	3.41
6873	female	13	5.89
189	male	10	11.06
246	female	13	5.78
1760	male	14	5.74
1887	male	15	2.91
3351	female	15	0.15
4640	male	13	0.08
876	female	11	0.18
6682	female	15	0.22
6787	male	10	0.17
6870	male	10	0.11
186	female	11	10.85
241	male	11	11.16
1758	female	10	2.35
1886	female	13	0.20
3255	female	14	0.10
4240	female	14	0.16
564	male	10	0.11
6659	female	11	0.09
6786	female	10	0.95
6852	female	12	0.87
178	male	10	0.16
240	female	11	4.28
456	female	10	6.27
1877	male	10	2.00
2005	male	13	13.36
4210	male	10	0.75
692	male	10	7.72
6528	male	12	0.22
6784	female	10	0.20
6801	female	14	1.29
37	male	10	0.16
239	female	11	0.17
409	male	12	0.24
1875	female	11	0.13
2004	male	13	0.17
4134	male	12	0.15
2304	male	14	0.25
6509	male	11	2.09
6416	male	15	2.81
6798	male	13	2.67
34	male	12	0.13
219	male	13	0.14
384	female	13	0.37
1649	male	13	0.53
1987	female	11	1.03
3804	female	15	3.83
2277	female	13	0.80
6504	female	12	5.32
6291	male	11	2.34
6795	male	15	0.35
12	male	14	0.35
217	female	14	8.15
365	female	15
1647	female	11	0.21
1916	female	10	0.20
3798	female	10	2.73
2271	female	15	0.78
6221	male	5	6.23
6069	male	8	0.45
6037	female	5	0.15
6029	female	4	0.16
2741	female	7	7.03
2606	male	8	2.64
3063	male	8	9.98
3058	female	8	3.59
2821	female	7	17.85
2471	male	7	5.71
2390	female	8	0.21
2318	male	5	7.13
2319	male	8	1.35
5598	female	8	5.33
5589	female	8	10.72
5574	male	8	6.39
5511	female	7	4.40
5498	male	9	8.96
5241	female	4	6.27
5158	male	9	7.67
4999	female	8	11.85
4918	male	5	5.77
1124	male	5	2.93
1037	female	8	0.19
865	female	9	2.44
839	male	4	5.76
834	male	4	8.58
625	female	4	10.61
2182	male	5	8.32
2172	female	6	9.47
2170	female	8	3.26
2166	female	8	0.94
2083	male	4	5.10
2272	male	9	3.64
2263	male	7	0.81
2203	male	7	8.50
4784	male	5	6.85
4705	male	6	3.50
4418	female	9	3.76
4326	female	8	3.78
4322	female	8	2.13
4299	female	7	5.49
4198	male	9	9.10
3915	male	9	4.09
3796	male	9	9.87
3790	male	6	5.46
3787	male	3	10.71
3767	female	5	8.28
3740	female	9	0.11
3734	female	5	0.53
3723	female	4	0.96
3632	male	8	12.32
3379	male	6	12.18
3359	female	6	0.49
2020	male	5	8.74
1982	male	6	1.79
1981	female	4	0.12
1978	male	9	1.39
1963	male	6	2.38
1878	female	9	3.18
1868	male	5	9.09
1854	male	5	12.67
1639	female	8	6.41
1634	female	5	7.66
1633	male	6	6.11
1626	male	5	6.59
1624	male	4	6.30
1622	female	3	4.09
1620	male	4	4.45
1757	male	9	1.28
1756	female	9	0.10
1753	female	5	9.46
1750	female	6	4.75
1748	male	5	7.09
1744	female	6	5.33
1740	female	3	6.73
1738	male	4	9.31
1736	female	4	5.75
443	female	9	8.28
440	male	6	7.55
383	female	6	8.31
359	male	5	4.73
354	female	9	3.03
251	male	9	12.45
192	female	4	0.17
184	male	8	6.33
162	male	2	0.30
161	male	3	4.78
140	female	5	9.90
128	female	5	3.44
127	male	6	6.19
95	male	6	0.62
40	female	9	9.42
36	male	4	3.41
2	male	7	2.33
6937	male	8	4.23
6848	female	7	1.73
6781	female	9	0.17
6779	male	5	4.61
567	female	13	7.15
566	male	12	0.30
654	male	12	0.21
540	female	15	11.69
537	male	13	0.25
468	female	13	7.58
467	female	10	1.06
464	female	11	9.52
2159	male	13	0.15
2143	male	10	5.54
2142	female	14	0.20
2103	male	12	0.22
2093	male	11	1.78
2284	male	10	2.55
2281	male	12	0.32
2274	female	13	0.21
2270	male	11
2268	male	14	0.19
2223	female	12	1.60
2218	male	11	1.31
2216	female	12	0.43
4798	male	15	2.94
4797	female	15	0.26
4796	female	14	0.20
4791	male	10	5.56
4719	female	14	3.80
4718	male	14	2.50
4717	male	13	10.05
4642	male	14	9.39
4641	female	13	5.23
4639	male	12	4.62
4637	male	10	1.07
4635	female	10	0.12
4501	male	15	0.26
4499	male	15	0.14
4462	male	13	0.42
4454	male	12	0.14
4430	female	12	3.59
4426	female	14	0.53
4419	male	10	3.51
4417	female	13	1.57
4395	male	14	11.80
4378	female	14	3.13
4376	male	15	0.28
4341	male	13	2.02
4335	female	13	0.35
4329	female	10	9.52
4281	female	14	1.17
4274	male	10	5.86
4260	male	11	0.43
4259	male	11	0.22
4246	male	15	3.45
4223	female	12	0.12
4188	male	14	0.17
4181	male	11	2.64
4178	male	12	0.38
4165	male	10	1.10
4160	male	12	0.54
4150	female	11	3.83
4147	female	14	0.68
4113	male	14	0.19
3928	male	13	1.07
3918	female	14	0.37
3916	male	10	10.80
3901	male	12	12.23
3895	male	11	2.02
3871	male	11	11.39
3867	female	13	0.16
3800	male	12	7.20
3763	male	11	0.17
3747	female	15	0.94
3738	male	11	5.99
3724	female	11	10.05
3668	female	13	10.48
3566	female	11	0.24
3551	female	15	0.18
3550	female	12	8.70
3547	male	11	6.60
3544	female	10	6.68
3543	female	14	9.18
3542	male	15	10.34
3536	male	15	1.98
3535	male	14	10.91
3533	male	15	12.12
3530	female	11	8.48
3528	female	15	4.47
3524	male	15	11.57
3464	female	12	2.74
3459	male	14	0.28
3451	male	14	10.83
3434	male	12	1.12
3431	male	15	6.76
3427	female	14	11.80
3422	female	11	11.06
3416	female	10	0.21
3336	female	13	11.10
3335	male	13	0.24
3323	male	13	0.16
3253	female	10	2.09
3244	male	11	0.34
2889	female	20	11.50
2920	female	17	3.82
2934	female	22	0.24
2985	female	24	8.26
3096	female	18	0.19
3207	male	19	0.13
2573	male	23	0.22
6058	female	25	0.13
98	female	26	0.50
2109	male	16	0.98
4743	male	27	0.18
4661	male	27	4.72
4498	male	19	0.32
4219	male	24	10.61
4067	female	27	8.68
3873	female	26	11.53
3555	female	21	4.04
3420	female	23	10.63
3268	female	25	6.88
2133	male	23	0.11
4805	male	19	0.23
4723	male	17	4.06
4534	female	20	13.47
4228	female	25	7.57
4069	female	24	0.64
3896	female	19	10.79
3556	male	18	5.49
3424	male	16	12.73
3277	female	18	10.90
471	female	23	7.79
4808	female	21	5.39
4725	female	19	8.09
4544	female	27	10.49
4235	male	24	10.20
4071	female	24	1.38
3914	female	25	10.41
3557	female	22	0.14
3429	female	25	0.40
3278	female	24	11.04
493	female	18	0.26
4816	female	25	9.31
4726	female	19	8.73
4595	female	26	11.30
4236	female	27	10.44
4125	male	19	0.25
3922	female	17	11.27
3575	female	25	8.55
3447	male	25	0.29
3279	male	23	12.28
510	female	27	0.36
2207	female	25	0.49
4727	female	20	6.59
4648	female	17	9.81
4265	male	25	0.32
4128	female	27	2.84
4039	male	26	0.17
3580	male	16	0.14
3494	female	24	8.80
3287	female	25	0.50
535	male	21	0.84
2269	male	17	0.15
4729	male	21	0.29
4649	female	18	6.71
4343	male	25	10.45
4132	female	19	0.16
4044	female	26	11.01
3662	female	27	0.38
3509	female	23	0.45
3314	female	20	10.44
539	male	17	10.18
2285	male	24	1.22
4731	female	22	9.90
4650	female	20	7.69
4348	female	24	10.38
4141	female	18	1.05
4045	male	27	0.17
3692	female	26	0.17
3515	male	25	0.38
3350	female	16	10.28
619	male	18	5.39
2301	male	17	1.53
4734	male	24	10.34
4652	female	20	3.12
4357	female	25	11.20
4157	female	16	0.24
4047	female	26
3716	female	22	1.66
3517	female	20	6.35
3371	female	16	10.71
639	female	26	0.24
2303	male	16	0.17
4735	male	25	11.43
4656	male	23	0.22
4452	female	26	10.08
4159	female	19	0.32
4052	female	23	12.12
3745	female	22	0.53
3526	male	18	0.36
3391	female	22	12.79
542	female	27	11.10
4857	male	26	11.03
4737	male	25	10.78
4660	male	27	11.12
4463	male	19	2.13
4189	female	24	4.28
4053	male	26	1.55
3807	male	17	11.62
3553	female	23	2.13
3418	female	19	13.08
2926	female	15	10.25
2961	female	12	0.59
2976	female	15	0.26
2987	female	15	0.56
3067	female	14	0.87
3079	male	10	0.23
3083	female	10	0.23
3091	female	11	0.26
3092	female	11	0.33
3097	female	13	0.22
3160	male	14	0.20
3161	male	10	4.37
3183	male	14	0.10
3206	female	14	1.23
3208	female	15	0.09
3213	female	10	4.12
2565	male	15	0.76
2574	female	14	9.07
2578	male	15	9.16
2609	male	13	0.46
2612	female	15	4.80
2616	male	11	0.47
2619	female	11	6.18
2624	male	14	0.25
2627	male	15	0.36
2678	male	14	5.14
2683	male	15	0.70
2704	male	13	0.22
2706	male	11	0.86
2707	male	11	2.33
2712	male	12	0.27
2730	male	11	0.33
2736	female	10	5.47
6063	female	15	0.20
6064	female	11	0.18
6066	female	10	4.81
6067	male	13	0.19
6068	female	12	0.16
6075	male	10	0.07
6076	female	12	0.22
6165	male	12	0.33
6170	male	11	0.16
6171	female	10	6.02
6178	male	10	0.20
6181	male	13	2.31
6213	female	15	2.36
5781	male	10	3.52
5787	female	10	5.34
5788	female	12	0.13
5806	male	13	2.22
5818	male	15	0.19
5823	male	10	4.79
5850	female	12	3.19
5873	female	14	0.29
5877	male	15	0.23
5899	female	13	0.34
5904	male	13	0.12
5917	male	12	2.57
5939	male	14	0.27
5950	female	11	2.34
5973	male	13	0.38
5975	female	13	0.10
5979	male	10	3.21
5986	female	15	3.58
1156	female	13	1.19
1170	male	15	4.00
1176	male	12	2.54
1193	female	13	0.15
1194	female	11	0.89
1207	male	12	3.57
1317	female	12	1.05
1334	female	10	5.94
1340	male	12	0.21
1342	female	13	0.13
1343	female	13	9.45
1344	female	13	0.15
1345	male	13	7.51
1351	female	10	0.16
1352	male	11	5.90
1379	male	15	6.23
1449	male	13	0.71
1453	male	14	4.03
1457	female	13	0.26
1459	female	10	0.15
1468	female	11	0.33
1469	male	12	0.27
1480	male	10	5.67
1549	female	14	0.10
1484	male	13	0.34
1561	male	12	2.83
1576	female	15	1.58
1577	female	14	0.90
1586	male	10	0.32
1595	female	14	0.17
1601	female	10	0.46
1612	female	11	5.99
6610	female	13	2.81
6632	male	11	10.03
6651	male	14	3.59
16	female	44	10.58
17	female	48	8.30
33	male	52	11.46
61	female	59	10.07
77	female	46	10.38
88	female	46	11.24
91	female	56	9.88
96	female	55	9.84
370	female	44	0.10
454	female	48	0.14
6506	male	43	10.03
6538	female	48	9.72
6664	male	53	10.49
6727	female	39	0.27
6364	female	49	10.61
6487	male	52	9.93
6889	female	52	10.25
6894	male	40	11.87
6957	male	54	8.03
11	male	40	11.57
5911	female	52	9.51
1210	female	39	0.18
1211	male	57	9.49
1245	male	46
1425	male	50	8.26
1527	male	43	8.92
1532	female	49	0.49
1600	male	47	9.15
6599	male	41	10.43
6601	male	54	8.81
3177	female	47	10.05
3210	male	43	10.75
2571	female	56	9.53
2686	female	55	8.59
2732	male	47	9.41
6087	female	58	10.50
6088	male	59	8.41
6103	female	44	8.02
6195	female	54	10.79
6198	male	54	11.42
5459	male	60	7.90
5460	female	48	8.67
5580	female	56	10.88
5590	female	44	7.11
5662	female	58	8.41
2334	female	57	10.13
2336	female	57	10.45
2357	female	43	10.13
2902	female	45	9.36
3049	female	54	8.57
4909	female	50	10.66
5107	male	47	10.55
5202	male	48	7.50
5223	female	57	8.37
5253	male	55	10.65
5254	female	47	11.67
5285	female	43	6.91
5435	male	51	9.50
5436	male	52	8.69
5450	male	57	9.99
819	female	52	11.35
831	female	52	11.44
887	female	52	11.44
951	female	53	11.25
991	male	47	5.75
1063	female	45	11.49
1068	female	57	10.41
1127	female	60	9.64
4862	female	46	10.52
3242	female	5	7.52
3243	female	8	7.27
3248	male	8	7.59
3249	male	7	3.81
3250	male	6	0.32
3273	female	3	10.10
3388	male	4	0.21
3394	female	7	6.61
3407	male	7	0.41
3415	female	6	7.93
3436	male	3	1.30
3440	male	9	0.99
3527	male	7	10.92
3570	male	8	0.71
3581	female	9	5.01
3634	female	8	0.28
3676	female	6	6.12
3679	female	3	3.60
3691	male	9	6.07
3719	female	4	5.77
3721	female	8	8.12
3729	male	6	6.76
3749	female	7	3.93
3795	male	8	0.53
4041	female	2	11.43
4059	male	7	5.97
4086	male	6	6.45
4110	female	7	1.34
4115	male	7	4.47
4127	female	8	5.33
4131	female	8	7.32
4133	male	9	3.14
4143	male	9	4.93
4163	male	8	0.19
4166	female	9	6.26
4187	female	7	4.74
4234	male	5	6.03
4247	male	8	5.14
4279	male	9	2.46
4333	female	7	8.87
4393	female	9	3.35
4428	male	9	4.01
4460	male	9	1.27
4573	female	9	3.44
4627	male	4	3.48
4632	female	8	3.45
4634	female	8	3.14
4781	female	5	8.09
4782	male	5	5.77
4787	male	7	3.09
4788	female	8	7.94
4789	female	9	3.53
2204	female	3	0.19
2177	female	7	6.92
634	female	7	7.42
643	female	8	7.70
649	male	7	2.83
651	male	4	8.49
569	male	8	0.25
570	female	6	7.08
598	male	7	3.74
606	male	8	9.42
721	female	6	6.58
737	female	6	7.87
742	male	6	5.85
755	male	9	0.32
779	female	8	2.98
832	male	4	4.93
867	female	8	8.35
917	male	8	4.54
929	female	7	5.50
982	male	4	5.37
995	female	6	10.07
1034	male	8	7.34
1061	female	7	6.99
1143	female	3	10.86
4872	female	7	10.14
4876	female	7	5.56
4888	male	3	3.30
4906	male	6	7.23
4911	female	3	7.57
5025	male	7	7.35
5065	female	8	6.33
5066	female	8	3.14
5071	female	5	9.71
5149	female	7	8.89
5179	male	8	5.94
5218	male	8	2.87
5260	male	9	3.68
5271	male	8	1.89
5272	male	8	3.12
5396	female	8	0.12
5397	female	7	2.02
5413	male	9	0.18
5417	female	8	2.80
5419	male	5	0.27
5508	male	9	0.27
5532	male	6	1.16
5533	male	7	0.45
5534	male	5	0.23
3487	female	29	0.69
3750	female	30	8.38
3865	female	31	6.89
4244	male	30	10.57
4412	female	28	8.65
4751	male	35	11.24
2278	male	38	9.91
803	male	33	10.02
1101	female	37	0.23
4984	female	30	10.02
3483	female	31	10.00
3748	female	32	9.97
3835	male	33	10.18
4225	female	32	10.11
4372	female	34	9.76
4746	male	30	9.66
2264	female	34	0.20
591	female	35	11.01
1093	male	31	10.42
4917	female	28	10.73
3465	female	37	10.71
3710	male	29	9.60
3833	female	31	9.36
4209	female	30	10.39
4362	female	29	6.98
4741	female	28	8.59
2232	male	33	11.42
562	male	31	4.44
1038	male	30	10.47
4899	female	33	10.28
3458	male	28	10.25
3698	female	29
3829	female	31	9.47
4173	female	33	11.41
4344	female	36	11.02
4676	female	38	11.13
2230	female	36
674	female	37	10.84
1020	male	30	11.53
4871	female	31	1.15
3402	female	37	11.23
3685	female	29	10.24
3825	female	30	11.78
4108	female	30	11.28
4338	female	30	11.10
4674	female	35	10.12
2210	male	36	11.88
645	female	31	10.84
1019	male	31	11.32
4870	male	30	9.68
3318	male	31	11.49
3661	female	29	7.07
3778	female	37	9.97
4062	female	31	11.98
4337	female	31	9.91
4670	female	31	10.44
4826	female	35	10.78
2195	female	31	6.89
962	male	29	12.33
1153	male	28	9.66
3316	male	28	10.57
3653	male	38	9.99
3775	female	34	11.57
4042	female	30	10.95
4311	female	28	10.14
4664	female	30	12.19
4825	male	33	0.28
2193	male	28	0.27
961	female	31	0.45
1138	female	28	11.81
3315	male	31	0.22
3649	female	37	10.13
3774	female	37	10.17
3907	female	30	0.65
4309	male	29	11.38
4662	female	28	9.19
4824	male	32	10.12
2178	male	32	11.09
944	male	35	10.64
1130	male	30	10.44
3297	male	35	10.10
3595	female	29	10.72
3770	male	34	10.51
3891	female	30	10.73
4296	male	29
4626	male	30	11.71
4820	male	29	1.12
2123	female	30	10.34
852	female	30	10.34
1107	female	37	9.62
3295	male	35	0.38
3518	male	33	0.91
3758	female	29	11.68
3889	male	30	13.07
4264	female	31	11.35
4492	female	31	12.37
4753	male	38	12.64
2104	male	28	1.11
806	female	31	11.99
1103	female	30	0.30
2888	female	19	12.00
2901	female	16	0.35
2921	female	21	11.65
2923	female	25	12.73
2949	female	27	0.20
3034	male	24	0.35
3053	male	21	0.14
3073	female	24	0.17
3075	male	16	0.61
3081	male	18	1.84
3106	female	26	5.83
3132	female	18	2.87
3152	female	26	0.13
3159	female	26	11.43
3169	female	27	0.33
3191	male	22	5.65
3193	female	18	0.44
3229	male	16	0.24
2589	female	25	9.68
2649	female	23	6.02
2652	male	26	5.76
2658	male	27	8.88
2675	female	27	7.23
2709	male	18	9.76
2724	female	18	1.78
2748	female	25	6.79
2757	male	18	0.20
2760	male	20	0.15
6049	male	20	8.05
6052	male	21	0.19
6070	female	16	0.18
6199	male	25	0.14
6215	female	24	0.17
5814	male	18	0.13
5822	male	27	11.05
5825	female	20	9.92
5838	male	22	11.45
5844	female	21	11.13
5847	male	23	10.91
5875	female	18	10.74
5879	male	21	9.48
5886	male	18	12.24
5913	male	20	0.36
5924	female	17	0.19
5932	female	23	10.29
5934	male	21	0.24
5941	female	27	10.88
5962	male	20	1.92
5965	female	27	10.66
5974	female	19	0.25
5976	male	20	0.10
5980	female	17	3.68
5991	male	16	0.13
5992	male	17	0.17
1218	male	25	0.13
1227	female	20	7.91
1233	male	26	0.20
1239	female	25	0.20
1241	female	17	0.16
1250	female	24	0.66
1255	female	17	0.29
1265	female	17	10.30
1315	female	17	0.21
1367	male	26	3.63
1357	male	18	9.91
1360	female	24	10.77
1370	male	21	7.92
1371	female	22	0.14
1377	male	24	10.37
1448	male	16	0.85
1496	male	17	0.12
1500	female	17	4.20
1525	female	25	0.18
1530	female	22	0.65
1551	male	22	0.24
1578	male	19	1.58
1589	male	18	7.95
1603	female	20	0.61
1606	female	26	0.17
1608	female	24	0.24
1609	female	16	1.72
1616	male	27	0.13
6580	female	21	5.67
6600	female	24	10.10
6642	male	16	0.49
6520	female	24	0.16
6535	female	26	0.45
6548	male	18	0.14
6550	female	18	1.30
6567	female	26	4.55
6686	female	26	0.19
6691	female	17	10.73
6302	male	19	11.09
6303	male	23	0.26
6309	male	27	11.01
6308	female	27	0.16
6304	female	24	0.20
6433	female	27	0.17
6420	female	18	6.45
6432	female	27	8.47
3912	male	39	12.13
2215	female	43	11.91
714	female	49	12.37
3302	male	44	0.51
4083	female	56	8.80
2256	male	53	10.72
761	male	48	11.12
3339	male	42	10.76
4185	female	56
2258	male	56	11.31
3489	female	51	11.92
4270	female	48	10.45
2261	female	55	10.28
3641	female	47	10.76
4303	male	46	10.39
2085	male	44	11.09
3665	male	55	10.55
4312	female	60	10.28
472	male	51	11.13
3777	female	41	12.39
4405	female	59	9.68
479	male	42	9.52
3845	female	39	11.54
4442	male	53	9.98
485	female	46	10.36
3851	male	46	10.86
4770	male	54	10.62
711	female	59	9.96
3855	male	49	11.74
4853	female	60	9.22
713	female	48	8.76
