# Supplementary material for: Epidemiology and transmission of hepatitis A in Shaanxi (western China) after more than ten years of universal vaccination
Source: PeerJ. 2023 Nov 13;11:e16305. doi: 10.7717/peerj.16305 (PMC10652842; doi:10.7717/peerj.16305)
Supplement: Supplemental Information 2 [file peerj-11-16305-s002.xls]

## Sheet: Sheet1
year	sex	age	occupation	agegroup
2005	Female	67	retiree	7
2005	Female	48	retiree	5
2005	Female	22	unknown	3
2005	Female	23	farmer	3
2005	Female	21	service provider	3
2005	Female	34	farmer	4
2005	Female	47	office clerk	5
2005	Female	1	children in kindergarten	1
2005	Female	47	laborer	5
2005	Female	35	laborer	4
2005	Female	37	medical personnel	4
2005	Female	20	service provider	3
2005	Female	36	service provider	4
2005	Female	17	service provider	2
2005	Female	22	unknown	3
2005	Female	54	laborer	6
2005	Female	62	retiree	7
2005	Female	23	service provider	3
2005	Female	28	farmer	3
2005	Female	31	laborer	4
2005	Female	48	retiree	5
2005	Female	48	retiree	5
2005	Female	56	service provider	6
2005	Female	48	retiree	5
2005	Female	38	laborer	4
2005	Female	13	student	2
2005	Female	62	office clerk	7
2005	Female	31	teacher	4
2005	Female	32	teacher	4
2005	Female	46	retiree	5
2005	Female	18	service provider	2
2005	Female	28	office clerk	3
2005	Female	34	office clerk	4
2005	Female	29	service provider	3
2005	Female	25	farmer	3
2005	Female	72	retiree	7
2005	Female	43	office clerk	5
2005	Female	26	teacher	3
2005	Female	22	laborer	3
2005	Female	43	unknown	5
2005	Female	42	farmer	5
2005	Female	23	student	3
2005	Female	61	retiree	7
2005	Female	61	retiree	7
2005	Female	28	laborer	3
2005	Female	20	student	3
2005	Female	61	retiree	7
2005	Female	41	office clerk	5
2005	Female	72	service provider	7
2005	Female	24	unknown	3
2005	Female	70	retiree	7
2005	Female	70	retiree	7
2005	Female	35	farmer	4
2005	Female	42	laborer	5
2005	Female	75	retiree	7
2005	Female	21	service provider	3
2005	Female	67	laborer	7
2005	Female	21	service provider	3
2005	Female	59	service provider	6
2005	Female	67	medical personnel	7
2005	Female	71	retiree	7
2005	Female	40	unknown	5
2005	Female	1	children in kindergarten	1
2005	Female	4	children in kindergarten	1
2005	Female	33	farmer	4
2005	Female	16	student	2
2005	Female	53	laborer	6
2005	Female	4	children in kindergarten	1
2005	Female	27	service provider	3
2005	Female	1	children in kindergarten	1
2005	Female	55	retiree	6
2005	Female	65	office clerk	7
2005	Female	50	farmer	6
2005	Female	36	farmer	4
2005	Female	52	farmer	6
2005	Female	47	laborer	5
2005	Female	39	laborer	4
2005	Female	65	retiree	7
2005	Female	19	student	2
2005	Female	68	service provider	7
2005	Female	90	farmer	7
2005	Female	11	student	2
2005	Female	39	laborer	4
2005	Female	40	farmer	5
2005	Female	18	farmer	2
2005	Female	4	children in kindergarten	1
2005	Female	49	office clerk	5
2005	Female	25	office clerk	3
2005	Female	69	unknown	7
2005	Female	77	unknown	7
2005	Female	51	retiree	6
2005	Female	23	farmer	3
2005	Female	32	service provider	4
2005	Female	27	farmer	3
2005	Female	65	retiree	7
2005	Female	19	student	2
2005	Female	25	service provider	3
2005	Female	46	laborer	5
2005	Female	51	laborer	6
2005	Female	61	service provider	7
2005	Female	33	office clerk	4
2005	Female	32	service provider	4
2005	Female	65	laborer	7
2005	Female	18	student	2
2005	Female	58	laborer	6
2005	Female	33	teacher	4
2005	Female	22	service provider	3
2005	Female	35	farmer	4
2005	Female	39	farmer	4
2005	Female	22	farmer	3
2005	Female	15	student	2
2005	Female	37	farmer	4
2005	Female	43	farmer	5
2005	Female	15	student	2
2005	Female	26	farmer	3
2005	Female	16	student	2
2005	Female	18	student	2
2005	Female	18	student	2
2005	Female	17	farmer	2
2005	Female	12	student	2
2005	Female	50	farmer	6
2005	Female	19	service provider	2
2005	Female	42	laborer	5
2005	Female	5	children in kindergarten	1
2005	Female	7	student	1
2005	Female	46	farmer	5
2005	Female	28	farmer	3
2005	Female	17	student	2
2005	Female	54	farmer	6
2005	Female	15	student	2
2005	Female	39	laborer	4
2005	Female	48	service provider	5
2005	Female	73	service provider	7
2005	Female	39	service provider	4
2005	Female	41	unknown	5
2005	Female	51	service provider	6
2005	Female	62	farmer	7
2005	Female	67	retiree	7
2005	Female	30	farmer	4
2005	Female	18	student	2
2005	Female	1	children in kindergarten	1
2005	Female	20	student	3
2005	Female	8	children in kindergarten	1
2005	Female	4	student	1
2005	Female	4	children in kindergarten	1
2005	Female	42	laborer	5
2005	Female	70	farmer	7
2005	Female	22	service provider	3
2005	Female	3	children in kindergarten	1
2005	Female	25	farmer	3
2005	Female	25	laborer	3
2005	Female	73	unknown	7
2005	Female	22	service provider	3
2005	Female	22	service provider	3
2005	Female	71	retiree	7
2005	Female	18	student	2
2005	Female	30	service provider	4
2005	Female	61	retiree	7
2005	Female	50	farmer	6
2005	Female	36	farmer	4
2005	Female	39	farmer	4
2005	Female	47	farmer	5
2005	Female	49	farmer	5
2005	Female	27	teacher	3
2005	Female	66	farmer	7
2005	Female	60	farmer	7
2005	Female	66	farmer	7
2005	Female	48	farmer	5
2005	Female	25	farmer	3
2005	Female	36	farmer	4
2005	Female	76	service provider	7
2005	Female	23	laborer	3
2005	Female	43	farmer	5
2005	Female	22	farmer	3
2005	Female	19	farmer	2
2005	Female	19	farmer	2
2005	Female	42	office clerk	5
2005	Female	60	farmer	7
2005	Female	27	laborer	3
2005	Female	59	teacher	6
2005	Female	18	student	2
2005	Female	35	farmer	4
2005	Female	58	farmer	6
2005	Female	17	service provider	2
2005	Female	42	farmer	5
2005	Female	83	farmer	7
2005	Female	42	farmer	5
2005	Female	60	farmer	7
2005	Female	37	farmer	4
2005	Female	18	student	2
2005	Female	12	student	2
2005	Female	30	farmer	4
2005	Female	20	student	3
2005	Female	40	farmer	5
2005	Female	40	farmer	5
2005	Female	17	student	2
2005	Female	17	student	2
2005	Female	15	student	2
2005	Female	46	farmer	5
2005	Female	9	student	1
2005	Female	14	student	2
2005	Female	11	student	2
2005	Female	55	farmer	6
2005	Female	6	student	1
2005	Female	12	student	2
2005	Female	9	student	1
2005	Female	31	office clerk	4
2005	Female	6	student	1
2005	Female	7	student	1
2005	Female	8	student	1
2005	Female	5	student	1
2005	Female	8	student	1
2005	Female	6	student	1
2005	Female	6	student	1
2005	Female	9	student	1
2005	Female	54	laborer	6
2005	Female	41	farmer	5
2005	Female	60	farmer	7
2005	Female	25	farmer	3
2005	Female	17	student	2
2005	Female	32	laborer	4
2005	Female	15	student	2
2005	Female	40	farmer	5
2005	Female	32	farmer	4
2005	Female	27	farmer	3
2005	Female	21	student	3
2005	Female	50	service provider	6
2005	Female	40	farmer	5
2005	Female	32	farmer	4
2005	Female	56	retiree	6
2005	Female	2	children in kindergarten	1
2005	Female	4	children in kindergarten	1
2005	Female	8	student	1
2005	Female	45	farmer	5
2005	Female	21	farmer	3
2005	Female	65	laborer	7
2005	Female	17	student	2
2005	Female	54	farmer	6
2005	Female	50	office clerk	6
2005	Female	21	student	3
2005	Female	59	laborer	6
2005	Female	53	laborer	6
2005	Female	31	office clerk	4
2005	Female	34	office clerk	4
2005	Female	53	farmer	6
2005	Female	39	farmer	4
2005	Female	24	farmer	3
2005	Female	14	student	2
2005	Female	41	farmer	5
2005	Female	31	farmer	4
2005	Female	30	laborer	4
2005	Female	16	farmer	2
2005	Female	9	student	1
2005	Female	54	farmer	6
2005	Female	41	office clerk	5
2005	Female	69	farmer	7
2005	Female	24	laborer	3
2005	Female	38	farmer	4
2005	Female	33	farmer	4
2005	Female	10	student	2
2005	Female	38	laborer	4
2005	Female	57	farmer	6
2005	Female	45	farmer	5
2005	Female	19	farmer	2
2005	Female	49	service provider	5
2005	Female	49	laborer	5
2005	Female	41	farmer	5
2005	Female	49	farmer	5
2005	Female	42	farmer	5
2005	Female	24	farmer	3
2005	Female	39	farmer	4
2005	Female	22	farmer	3
2005	Female	36	farmer	4
2005	Female	13	student	2
2005	Female	59	farmer	6
2005	Female	21	teacher	3
2005	Female	40	farmer	5
2005	Female	54	farmer	6
2005	Female	15	student	2
2005	Female	35	laborer	4
2005	Female	35	farmer	4
2005	Female	10	student	2
2005	Female	3	children in kindergarten	1
2005	Female	14	student	2
2005	Female	3	children in kindergarten	1
2005	Female	12	student	2
2005	Female	12	student	2
2005	Female	26	teacher	3
2005	Female	7	children in kindergarten	1
2005	Female	16	student	2
2005	Female	30	farmer	4
2005	Female	19	service provider	2
2005	Female	16	student	2
2005	Female	34	farmer	4
2005	Female	50	farmer	6
2005	Female	17	laborer	2
2005	Female	61	farmer	7
2005	Female	18	student	2
2005	Female	18	student	2
2005	Female	71	farmer	7
2005	Female	24	farmer	3
2005	Female	47	farmer	5
2005	Female	8	student	1
2005	Female	34	farmer	4
2005	Female	6	children in kindergarten	1
2005	Female	60	farmer	7
2005	Female	37	farmer	4
2005	Female	16	student	2
2005	Female	17	student	2
2005	Female	22	farmer	3
2005	Female	13	student	2
2005	Female	0.6	children in kindergarten	1
2005	Female	7	student	1
2005	Female	9	student	1
2005	Female	9	student	1
2005	Female	18	student	2
2005	Female	6	student	1
2005	Female	14	student	2
2005	Female	8	student	1
2005	Female	9	student	1
2005	Female	7	student	1
2005	Female	14	student	2
2005	Female	31	farmer	4
2005	Female	59	farmer	6
2005	Female	24	farmer	3
2005	Female	61	farmer	7
2005	Female	42	farmer	5
2005	Female	62	farmer	7
2005	Female	52	farmer	6
2005	Female	41	farmer	5
2005	Female	41	farmer	5
2005	Female	19	laborer	2
2005	Female	62	farmer	7
2005	Female	51	farmer	6
2005	Female	12	student	2
2005	Female	16	student	2
2005	Female	8	student	1
2005	Female	12	student	2
2005	Female	33	farmer	4
2005	Female	37	laborer	4
2005	Female	30	laborer	4
2005	Female	56	farmer	6
2005	Female	72	farmer	7
2005	Female	51	farmer	6
2005	Female	62	service provider	7
2005	Female	30	farmer	4
2005	Female	42	farmer	5
2005	Female	68	farmer	7
2005	Female	54	farmer	6
2005	Female	50	farmer	6
2005	Female	53	farmer	6
2005	Female	22	student	3
2005	Female	20	farmer	3
2005	Female	28	laborer	3
2005	Female	10	student	2
2005	Female	43	farmer	5
2005	Female	76	farmer	7
2005	Female	15	student	2
2005	Female	52	farmer	6
2005	Female	77	retiree	7
2005	Female	28	farmer	3
2005	Female	7	student	1
2005	Female	54	laborer	6
2005	Female	4	children in kindergarten	1
2005	Female	30	farmer	4
2005	Female	32	farmer	4
2005	Female	57	farmer	6
2005	Female	59	farmer	6
2005	Female	38	farmer	4
2005	Female	43	farmer	5
2005	Female	36	laborer	4
2005	Female	23	farmer	3
2005	Female	27	farmer	3
2005	Female	53	farmer	6
2005	Female	32	farmer	4
2005	Female	38	farmer	4
2005	Female	36	laborer	4
2005	Female	40	laborer	5
2005	Female	51	teacher	6
2005	Female	8	student	1
2005	Female	46	farmer	5
2005	Female	18	farmer	2
2005	Female	27	farmer	3
2005	Female	51	farmer	6
2005	Female	34	farmer	4
2005	Female	60	laborer	7
2005	Female	14	student	2
2005	Female	45	farmer	5
2005	Female	12	student	2
2005	Female	57	service provider	6
2005	Female	48	farmer	5
2005	Female	41	service provider	5
2005	Female	36	farmer	4
2005	Female	49	farmer	5
2005	Female	5	student	1
2005	Female	7	student	1
2005	Female	7	student	1
2005	Female	8	student	1
2005	Female	7	student	1
2005	Female	6	student	1
2005	Female	11	student	2
2005	Female	5	student	1
2005	Female	10	student	2
2005	Female	14	student	2
2005	Female	8	student	1
2005	Female	7	student	1
2005	Female	8	student	1
2005	Female	5	student	1
2005	Female	10	student	2
2005	Female	5	children in kindergarten	1
2005	Female	9	student	1
2005	Female	9	student	1
2005	Female	12	student	2
2005	Female	5	children in kindergarten	1
2005	Female	10	student	2
2005	Female	15	student	2
2005	Female	1	children in kindergarten	1
2005	Female	10	student	2
2005	Female	13	student	2
2005	Female	25	unknown	3
2005	Female	38	unknown	4
2005	Female	9	student	1
2005	Female	11	student	2
2005	Female	13	student	2
2005	Female	4	children in kindergarten	1
2005	Female	2	children in kindergarten	1
2005	Female	8	student	1
2005	Female	60	laborer	7
2005	Female	28	laborer	3
2005	Female	33	farmer	4
2005	Female	33	farmer	4
2005	Female	41	office clerk	5
2005	Female	16	farmer	2
2005	Female	39	farmer	4
2005	Female	33	service provider	4
2005	Female	17	student	2
2005	Female	18	farmer	2
2005	Female	31	laborer	4
2005	Female	52	farmer	6
2005	Female	9	student	1
2005	Female	23	service provider	3
2005	Female	9	student	1
2005	Female	21	service provider	3
2005	Female	47	farmer	5
2005	Female	46	farmer	5
2005	Female	15	student	2
2005	Female	69	service provider	7
2005	Female	42	farmer	5
2005	Female	42	farmer	5
2005	Female	35	laborer	4
2005	Female	27	farmer	3
2005	Female	11	student	2
2005	Female	10	student	2
2005	Female	53	farmer	6
2005	Female	58	farmer	6
2005	Female	4	children in kindergarten	1
2005	Female	24	farmer	3
2005	Female	68	farmer	7
2005	Female	22	farmer	3
2005	Female	29	farmer	3
2005	Female	63	farmer	7
2005	Female	19	student	2
2005	Female	7	student	1
2005	Female	31	farmer	4
2005	Female	29	farmer	3
2005	Female	29	farmer	3
2005	Female	26	farmer	3
2005	Female	22	farmer	3
2005	Female	55	farmer	6
2005	Female	8	student	1
2005	Female	27	farmer	3
2005	Female	49	retiree	5
2005	Female	32	farmer	4
2005	Female	51	farmer	6
2005	Female	13	student	2
2005	Female	57	laborer	6
2005	Female	39	farmer	4
2005	Female	28	farmer	3
2005	Female	73	retiree	7
2005	Female	9	student	1
2005	Female	12	student	2
2005	Female	8	student	1
2005	Female	14	student	2
2005	Female	14	student	2
2005	Female	7	children in kindergarten	1
2005	Female	26	service provider	3
2005	Female	41	farmer	5
2005	Female	9	student	1
2005	Female	11	student	2
2005	Female	11	student	2
2005	Female	38	farmer	4
2005	Female	31	farmer	4
2005	Female	15	student	2
2005	Female	61	service provider	7
2005	Female	20	laborer	3
2005	Female	34	farmer	4
2005	Female	49	farmer	5
2005	Female	35	farmer	4
2005	Female	30	farmer	4
2005	Female	0.6	farmer	1
2005	Female	34	farmer	4
2005	Female	38	farmer	4
2005	Female	55	farmer	6
2005	Female	68	farmer	7
2005	Female	47	farmer	5
2005	Female	50	farmer	6
2005	Female	49	farmer	5
2005	Female	6	children in kindergarten	1
2005	Female	10	student	2
2005	Female	68	farmer	7
2005	Female	65	farmer	7
2005	Female	35	farmer	4
2005	Female	35	farmer	4
2005	Female	16	student	2
2005	Female	27	farmer	3
2005	Female	31	farmer	4
2005	Female	41	farmer	5
2005	Female	25	service provider	3
2005	Female	9	student	1
2005	Female	5	children in kindergarten	1
2005	Female	31	farmer	4
2005	Female	55	farmer	6
2005	Female	37	farmer	4
2005	Female	36	service provider	4
2005	Female	37	farmer	4
2005	Female	23	medical personnel	3
2005	Female	23	service provider	3
2005	Female	43	office clerk	5
2005	Female	46	farmer	5
2005	Female	58	farmer	6
2005	Female	43	farmer	5
2005	Female	37	farmer	4
2005	Female	7	children in kindergarten	1
2005	Female	77	service provider	7
2005	Female	59	service provider	6
2005	Female	25	unknown	3
2005	Female	37	farmer	4
2005	Female	21	farmer	3
2005	Female	20	student	3
2005	Female	56	farmer	6
2005	Female	19	student	2
2005	Female	44	farmer	5
2005	Female	0.6	children in kindergarten	1
2005	Female	11	student	2
2005	Female	13	student	2
2005	Female	9	student	1
2005	Female	42	farmer	5
2005	Female	42	farmer	5
2005	Female	19	student	2
2005	Female	52	farmer	6
2005	Female	45	unknown	5
2005	Female	31	farmer	4
2005	Female	62	farmer	7
2005	Female	13	student	2
2005	Female	25	farmer	3
2005	Female	55	farmer	6
2005	Female	69	farmer	7
2005	Female	22	service provider	3
2005	Female	24	office clerk	3
2005	Female	15	student	2
2005	Female	35	farmer	4
2005	Female	14	student	2
2005	Female	24	farmer	3
2005	Female	13	student	2
2005	Female	17	student	2
2005	Female	25	service provider	3
2005	Female	50	laborer	6
2005	Female	20	farmer	3
2005	Female	14	student	2
2005	Female	41	office clerk	5
2005	Female	35	farmer	4
2005	Female	55	farmer	6
2005	Female	33	farmer	4
2005	Female	56	farmer	6
2005	Female	31	farmer	4
2005	Female	35	farmer	4
2005	Female	57	farmer	6
2005	Female	20	teacher	3
2005	Female	34	farmer	4
2005	Female	47	farmer	5
2005	Female	39	service provider	4
2005	Female	27	farmer	3
2005	Female	45	farmer	5
2005	Female	58	farmer	6
2005	Female	42	service provider	5
2005	Female	29	service provider	3
2005	Female	16	student	2
2005	Female	56	service provider	6
2005	Female	24	farmer	3
2005	Female	56	medical personnel	6
2005	Female	14	student	2
2005	Female	53	farmer	6
2005	Female	72	farmer	7
2005	Female	33	farmer	4
2005	Female	56	farmer	6
2005	Female	56	farmer	6
2005	Female	53	farmer	6
2005	Female	49	farmer	5
2005	Female	42	farmer	5
2005	Female	38	farmer	4
2005	Female	46	laborer	5
2005	Female	34	farmer	4
2005	Female	13	farmer	2
2005	Female	10	children in kindergarten	2
2005	Female	64	farmer	7
2005	Female	27	farmer	3
2005	Female	56	farmer	6
2005	Female	13	student	2
2005	Female	50	farmer	6
2005	Female	28	farmer	3
2005	Female	10	student	2
2005	Female	58	farmer	6
2005	Female	53	retiree	6
2005	Female	29	farmer	3
2005	Female	37	laborer	4
2005	Female	33	unknown	4
2005	Female	30	farmer	4
2005	Female	29	farmer	3
2005	Female	37	farmer	4
2005	Female	70	farmer	7
2005	Female	50	farmer	6
2005	Female	45	farmer	5
2005	Female	56	farmer	6
2005	Female	58	farmer	6
2005	Female	30	farmer	4
2005	Female	26	farmer	3
2005	Female	34	teacher	4
2005	Female	35	farmer	4
2005	Female	24	laborer	3
2005	Female	46	farmer	5
2005	Female	53	farmer	6
2005	Female	47	farmer	5
2005	Female	28	farmer	3
2005	Female	25	office clerk	3
2005	Female	14	student	2
2005	Female	47	farmer	5
2005	Female	44	farmer	5
2005	Female	60	farmer	7
2005	Female	18	farmer	2
2005	Female	54	farmer	6
2005	Female	48	farmer	5
2005	Female	6	student	1
2005	Female	4	children in kindergarten	1
2005	Female	51	farmer	6
2005	Female	0.6	children in kindergarten	1
2005	Female	39	farmer	4
2005	Female	4	children in kindergarten	1
2005	Female	17	farmer	2
2005	Female	27	farmer	3
2005	Female	30	farmer	4
2005	Female	12	student	2
2005	Female	68	farmer	7
2005	Female	9	student	1
2005	Female	14	student	2
2005	Female	22	farmer	3
2005	Female	12	student	2
2005	Female	34	farmer	4
2005	Female	0.6	children in kindergarten	1
2005	Female	30	farmer	4
2005	Female	19	farmer	2
2005	Female	50	office clerk	6
2005	Female	16	student	2
2005	Female	17	student	2
2005	Female	59	farmer	6
2005	Female	61	farmer	7
2005	Female	7	student	1
2005	Female	26	teacher	3
2005	Female	19	farmer	2
2005	Female	15	student	2
2005	Female	39	farmer	4
2005	Female	48	farmer	5
2005	Female	18	farmer	2
2005	Female	18	service provider	2
2005	Female	35	farmer	4
2005	Female	16	student	2
2005	Female	36	farmer	4
2005	Female	35	laborer	4
2005	Female	20	student	3
2005	Female	37	service provider	4
2005	Male	55	laborer	6
2005	Male	60	retiree	7
2005	Male	57	laborer	6
2005	Male	61	retiree	7
2005	Male	14	student	2
2005	Male	48	retiree	5
2005	Male	39	service provider	4
2005	Male	50	laborer	6
2005	Male	33	farmer	4
2005	Male	65	laborer	7
2005	Male	40	laborer	5
2005	Male	30	laborer	4
2005	Male	34	laborer	4
2005	Male	59	laborer	6
2005	Male	16	student	2
2005	Male	24	laborer	3
2005	Male	34	service provider	4
2005	Male	63	laborer	7
2005	Male	34	farmer	4
2005	Male	58	retiree	6
2005	Male	30	service provider	4
2005	Male	77	retiree	7
2005	Male	49	office clerk	5
2005	Male	35	laborer	4
2005	Male	42	laborer	5
2005	Male	49	laborer	5
2005	Male	67	retiree	7
2005	Male	43	laborer	5
2005	Male	9	student	1
2005	Male	50	laborer	6
2005	Male	24	unknown	3
2005	Male	47	laborer	5
2005	Male	16	student	2
2005	Male	46	laborer	5
2005	Male	14	student	2
2005	Male	76	retiree	7
2005	Male	20	student	3
2005	Male	37	teacher	4
2005	Male	30	unknown	4
2005	Male	38	laborer	4
2005	Male	56	laborer	6
2005	Male	35	farmer	4
2005	Male	36	office clerk	4
2005	Male	36	laborer	4
2005	Male	22	service provider	3
2005	Male	67	retiree	7
2005	Male	25	farmer	3
2005	Male	31	unknown	4
2005	Male	29	farmer	3
2005	Male	31	laborer	4
2005	Male	31	laborer	4
2005	Male	31	laborer	4
2005	Male	45	laborer	5
2005	Male	37	laborer	4
2005	Male	15	farmer	2
2005	Male	77	retiree	7
2005	Male	33	farmer	4
2005	Male	48	office clerk	5
2005	Male	76	retiree	7
2005	Male	42	farmer	5
2005	Male	38	laborer	4
2005	Male	29	laborer	3
2005	Male	56	retiree	6
2005	Male	40	laborer	5
2005	Male	34	farmer	4
2005	Male	76	retiree	7
2005	Male	1	children in kindergarten	1
2005	Male	53	office clerk	6
2005	Male	40	laborer	5
2005	Male	36	unknown	4
2005	Male	0.6	children in kindergarten	1
2005	Male	0.6	children in kindergarten	1
2005	Male	65	retiree	7
2005	Male	53	office clerk	6
2005	Male	20	student	3
2005	Male	50	retiree	6
2005	Male	50	retiree	6
2005	Male	55	laborer	6
2005	Male	10	student	2
2005	Male	55	laborer	6
2005	Male	35	farmer	4
2005	Male	29	service provider	3
2005	Male	23	laborer	3
2005	Male	74	retiree	7
2005	Male	16	student	2
2005	Male	26	laborer	3
2005	Male	28	farmer	3
2005	Male	22	service provider	3
2005	Male	9	children in kindergarten	1
2005	Male	35	farmer	4
2005	Male	24	laborer	3
2005	Male	19	service provider	2
2005	Male	62	service provider	7
2005	Male	24	service provider	3
2005	Male	26	service provider	3
2005	Male	20	unknown	3
2005	Male	24	student	3
2005	Male	22	student	3
2005	Male	42	farmer	5
2005	Male	55	office clerk	6
2005	Male	26	unknown	3
2005	Male	72	retiree	7
2005	Male	30	service provider	4
2005	Male	22	service provider	3
2005	Male	42	laborer	5
2005	Male	25	service provider	3
2005	Male	35	service provider	4
2005	Male	80	retiree	7
2005	Male	47	office clerk	5
2005	Male	40	farmer	5
2005	Male	24	service provider	3
2005	Male	30	laborer	4
2005	Male	37	unknown	4
2005	Male	51	laborer	6
2005	Male	6	student	1
2005	Male	5	children in kindergarten	1
2005	Male	6	children in kindergarten	1
2005	Male	29	laborer	3
2005	Male	76	retiree	7
2005	Male	20	student	3
2005	Male	14	student	2
2005	Male	7	student	1
2005	Male	10	student	2
2005	Male	6	student	1
2005	Male	4	children in kindergarten	1
2005	Male	21	student	3
2005	Male	30	office clerk	4
2005	Male	8	student	1
2005	Male	9	student	1
2005	Male	0.6	children in kindergarten	1
2005	Male	75	retiree	7
2005	Male	75	retiree	7
2005	Male	4	children in kindergarten	1
2005	Male	8	student	1
2005	Male	33	office clerk	4
2005	Male	50	farmer	6
2005	Male	72	farmer	7
2005	Male	38	farmer	4
2005	Male	8	student	1
2005	Male	15	student	2
2005	Male	57	farmer	6
2005	Male	70	retiree	7
2005	Male	36	farmer	4
2005	Male	35	farmer	4
2005	Male	27	farmer	3
2005	Male	68	retiree	7
2005	Male	70	retiree	7
2005	Male	70	medical personnel	7
2005	Male	17	student	2
2005	Male	47	farmer	5
2005	Male	24	farmer	3
2005	Male	46	farmer	5
2005	Male	17	student	2
2005	Male	49	laborer	5
2005	Male	48	unknown	5
2005	Male	56	farmer	6
2005	Male	38	laborer	4
2005	Male	36	laborer	4
2005	Male	19	student	2
2005	Male	32	laborer	4
2005	Male	64	farmer	7
2005	Male	32	laborer	4
2005	Male	48	farmer	5
2005	Male	48	farmer	5
2005	Male	21	student	3
2005	Male	35	office clerk	4
2005	Male	60	farmer	7
2005	Male	6	children in kindergarten	1
2005	Male	36	laborer	4
2005	Male	22	service provider	3
2005	Male	33	farmer	4
2005	Male	28	farmer	3
2005	Male	51	laborer	6
2005	Male	27	farmer	3
2005	Male	58	farmer	6
2005	Male	21	farmer	3
2005	Male	32	laborer	4
2005	Male	40	service provider	5
2005	Male	70	retiree	7
2005	Male	55	laborer	6
2005	Male	11	student	2
2005	Male	30	farmer	4
2005	Male	32	farmer	4
2005	Male	31	service provider	4
2005	Male	29	farmer	3
2005	Male	13	student	2
2005	Male	35	farmer	4
2005	Male	62	farmer	7
2005	Male	58	office clerk	6
2005	Male	31	laborer	4
2005	Male	20	laborer	3
2005	Male	30	office clerk	4
2005	Male	40	laborer	5
2005	Male	24	student	3
2005	Male	42	service provider	5
2005	Male	6	student	1
2005	Male	67	laborer	7
2005	Male	31	farmer	4
2005	Male	13	student	2
2005	Male	62	laborer	7
2005	Male	62	service provider	7
2005	Male	33	farmer	4
2005	Male	20	student	3
2005	Male	20	student	3
2005	Male	16	student	2
2005	Male	50	laborer	6
2005	Male	51	farmer	6
2005	Male	22	laborer	3
2005	Male	50	farmer	6
2005	Male	27	laborer	3
2005	Male	54	farmer	6
2005	Male	36	farmer	4
2005	Male	50	laborer	6
2005	Male	22	farmer	3
2005	Male	19	student	2
2005	Male	51	farmer	6
2005	Male	52	office clerk	6
2005	Male	22	student	3
2005	Male	19	farmer	2
2005	Male	18	student	2
2005	Male	41	farmer	5
2005	Male	26	farmer	3
2005	Male	19	farmer	2
2005	Male	24	student	3
2005	Male	14	student	2
2005	Male	17	farmer	2
2005	Male	12	student	2
2005	Male	81	farmer	7
2005	Male	17	student	2
2005	Male	22	farmer	3
2005	Male	43	farmer	5
2005	Male	18	student	2
2005	Male	64	retiree	7
2005	Male	18	student	2
2005	Male	23	farmer	3
2005	Male	12	student	2
2005	Male	13	student	2
2005	Male	74	retiree	7
2005	Male	48	farmer	5
2005	Male	34	farmer	4
2005	Male	63	retiree	7
2005	Male	31	laborer	4
2005	Male	19	farmer	2
2005	Male	37	farmer	4
2005	Male	37	farmer	4
2005	Male	60	office clerk	7
2005	Male	40	unknown	5
2005	Male	54	office clerk	6
2005	Male	50	farmer	6
2005	Male	43	farmer	5
2005	Male	16	student	2
2005	Male	16	student	2
2005	Male	56	laborer	6
2005	Male	45	farmer	5
2005	Male	37	farmer	4
2005	Male	16	student	2
2005	Male	47	office clerk	5
2005	Male	53	laborer	6
2005	Male	11	student	2
2005	Male	11	student	2
2005	Male	34	laborer	4
2005	Male	47	office clerk	5
2005	Male	46	office clerk	5
2005	Male	41	farmer	5
2005	Male	64	retiree	7
2005	Male	40	laborer	5
2005	Male	30	unknown	4
2005	Male	25	unknown	3
2005	Male	38	farmer	4
2005	Male	38	farmer	4
2005	Male	17	service provider	2
2005	Male	32	farmer	4
2005	Male	43	farmer	5
2005	Male	14	student	2
2005	Male	21	laborer	3
2005	Male	18	student	2
2005	Male	18	student	2
2005	Male	49	office clerk	5
2005	Male	33	unknown	4
2005	Male	42	farmer	5
2005	Male	21	farmer	3
2005	Male	15	student	2
2005	Male	23	laborer	3
2005	Male	16	student	2
2005	Male	10	student	2
2005	Male	9	student	1
2005	Male	72	retiree	7
2005	Male	54	office clerk	6
2005	Male	18	student	2
2005	Male	12	student	2
2005	Male	18	student	2
2005	Male	29	farmer	3
2005	Male	10	student	2
2005	Male	17	farmer	2
2005	Male	34	laborer	4
2005	Male	58	farmer	6
2005	Male	64	farmer	7
2005	Male	41	unknown	5
2005	Male	62	retiree	7
2005	Male	46	office clerk	5
2005	Male	47	farmer	5
2005	Male	48	laborer	5
2005	Male	40	farmer	5
2005	Male	39	farmer	4
2005	Male	48	farmer	5
2005	Male	16	student	2
2005	Male	44	laborer	5
2005	Male	16	service provider	2
2005	Male	42	service provider	5
2005	Male	50	teacher	6
2005	Male	7	student	1
2005	Male	7	student	1
2005	Male	25	farmer	3
2005	Male	37	farmer	4
2005	Male	34	farmer	4
2005	Male	34	medical personnel	4
2005	Male	34	farmer	4
2005	Male	44	farmer	5
2005	Male	17	student	2
2005	Male	37	farmer	4
2005	Male	17	student	2
2005	Male	29	farmer	3
2005	Male	16	student	2
2005	Male	29	farmer	3
2005	Male	17	student	2
2005	Male	17	student	2
2005	Male	13	student	2
2005	Male	19	student	2
2005	Male	12	student	2
2005	Male	47	farmer	5
2005	Male	27	farmer	3
2005	Male	47	farmer	5
2005	Male	70	farmer	7
2005	Male	55	retiree	6
2005	Male	43	farmer	5
2005	Male	10	student	2
2005	Male	25	farmer	3
2005	Male	31	farmer	4
2005	Male	18	student	2
2005	Male	60	farmer	7
2005	Male	29	laborer	3
2005	Male	16	student	2
2005	Male	59	farmer	6
2005	Male	48	farmer	5
2005	Male	17	student	2
2005	Male	39	farmer	4
2005	Male	42	laborer	5
2005	Male	44	laborer	5
2005	Male	33	farmer	4
2005	Male	25	laborer	3
2005	Male	15	student	2
2005	Male	16	student	2
2005	Male	10	student	2
2005	Male	42	farmer	5
2005	Male	8	student	1
2005	Male	7	student	1
2005	Male	6	student	1
2005	Male	5	children in kindergarten	1
2005	Male	7	student	1
2005	Male	13	student	2
2005	Male	12	student	2
2005	Male	9	student	1
2005	Male	5	children in kindergarten	1
2005	Male	10	student	2
2005	Male	5	children in kindergarten	1
2005	Male	14	student	2
2005	Male	8	student	1
2005	Male	10	student	2
2005	Male	35	farmer	4
2005	Male	4	student	1
2005	Male	12	student	2
2005	Male	2	children in kindergarten	1
2005	Male	9	student	1
2005	Male	2	children in kindergarten	1
2005	Male	32	farmer	4
2005	Male	16	student	2
2005	Male	4	children in kindergarten	1
2005	Male	7	student	1
2005	Male	5	children in kindergarten	1
2005	Male	11	student	2
2005	Male	3	children in kindergarten	1
2005	Male	8	student	1
2005	Male	36	farmer	4
2005	Male	76	farmer	7
2005	Male	19	farmer	2
2005	Male	30	farmer	4
2005	Male	22	farmer	3
2005	Male	16	student	2
2005	Male	34	farmer	4
2005	Male	39	farmer	4
2005	Male	37	farmer	4
2005	Male	34	laborer	4
2005	Male	39	farmer	4
2005	Male	15	student	2
2005	Male	55	laborer	6
2005	Male	19	student	2
2005	Male	18	farmer	2
2005	Male	18	farmer	2
2005	Male	35	laborer	4
2005	Male	40	laborer	5
2005	Male	57	teacher	6
2005	Male	40	farmer	5
2005	Male	18	farmer	2
2005	Male	36	teacher	4
2005	Male	25	laborer	3
2005	Male	45	farmer	5
2005	Male	20	farmer	3
2005	Male	36	farmer	4
2005	Male	69	farmer	7
2005	Male	60	farmer	7
2005	Male	53	laborer	6
2005	Male	21	farmer	3
2005	Male	28	laborer	3
2005	Male	27	office clerk	3
2005	Male	28	laborer	3
2005	Male	39	farmer	4
2005	Male	30	unknown	4
2005	Male	8	student	1
2005	Male	8	student	1
2005	Male	31	farmer	4
2005	Male	73	retiree	7
2005	Male	54	farmer	6
2005	Male	30	laborer	4
2005	Male	12	student	2
2005	Male	33	farmer	4
2005	Male	9	student	1
2005	Male	18	laborer	2
2005	Male	11	student	2
2005	Male	35	laborer	4
2005	Male	39	service provider	4
2005	Male	34	laborer	4
2005	Male	59	farmer	6
2005	Male	17	student	2
2005	Male	37	teacher	4
2005	Male	36	farmer	4
2005	Male	31	laborer	4
2005	Male	31	farmer	4
2005	Male	46	farmer	5
2005	Male	0.6	children in kindergarten	1
2005	Male	18	student	2
2005	Male	31	farmer	4
2005	Male	29	farmer	3
2005	Male	11	student	2
2005	Male	38	farmer	4
2005	Male	33	laborer	4
2005	Male	34	farmer	4
2005	Male	4	children in kindergarten	1
2005	Male	47	laborer	5
2005	Male	2	children in kindergarten	1
2005	Male	54	laborer	6
2005	Male	49	farmer	5
2005	Male	49	farmer	5
2005	Male	24	farmer	3
2005	Male	31	farmer	4
2005	Male	15	student	2
2005	Male	41	farmer	5
2005	Male	19	farmer	2
2005	Male	48	teacher	5
2005	Male	31	farmer	4
2005	Male	18	farmer	2
2005	Male	44	farmer	5
2005	Male	83	farmer	7
2005	Male	39	farmer	4
2005	Male	40	farmer	5
2005	Male	29	farmer	3
2005	Male	44	farmer	5
2005	Male	17	student	2
2005	Male	23	farmer	3
2005	Male	15	student	2
2005	Male	51	farmer	6
2005	Male	15	student	2
2005	Male	29	farmer	3
2005	Male	37	farmer	4
2005	Male	15	student	2
2005	Male	38	farmer	4
2005	Male	48	farmer	5
2005	Male	23	farmer	3
2005	Male	19	farmer	2
2005	Male	50	farmer	6
2005	Male	19	farmer	2
2005	Male	25	farmer	3
2005	Male	36	farmer	4
2005	Male	24	farmer	3
2005	Male	79	retiree	7
2005	Male	28	farmer	3
2005	Male	19	student	2
2005	Male	36	farmer	4
2005	Male	18	farmer	2
2005	Male	39	farmer	4
2005	Male	33	farmer	4
2005	Male	18	farmer	2
2005	Male	34	farmer	4
2005	Male	33	farmer	4
2005	Male	32	farmer	4
2005	Male	22	farmer	3
2005	Male	16	student	2
2005	Male	9	student	1
2005	Male	8	student	1
2005	Male	16	student	2
2005	Male	14	student	2
2005	Male	36	farmer	4
2005	Male	70	farmer	7
2005	Male	18	student	2
2005	Male	9	student	1
2005	Male	5	children in kindergarten	1
2005	Male	4	children in kindergarten	1
2005	Male	32	laborer	4
2005	Male	12	student	2
2005	Male	11	student	2
2005	Male	5	children in kindergarten	1
2005	Male	4	student	1
2005	Male	18	student	2
2005	Male	31	farmer	4
2005	Male	42	unknown	5
2005	Male	17	student	2
2005	Male	18	student	2
2005	Male	25	farmer	3
2005	Male	30	farmer	4
2005	Male	61	farmer	7
2005	Male	22	farmer	3
2005	Male	18	office clerk	2
2005	Male	14	student	2
2005	Male	45	farmer	5
2005	Male	45	farmer	5
2005	Male	46	office clerk	5
2005	Male	31	farmer	4
2005	Male	21	laborer	3
2005	Male	84	farmer	7
2005	Male	46	laborer	5
2005	Male	17	student	2
2005	Male	16	student	2
2005	Male	64	farmer	7
2005	Male	41	teacher	5
2005	Male	15	student	2
2005	Male	5	children in kindergarten	1
2005	Male	8	student	1
2005	Male	60	retiree	7
2005	Male	60	retiree	7
2005	Male	3	student	1
2005	Male	10	student	2
2005	Male	39	farmer	4
2005	Male	17	student	2
2005	Male	30	farmer	4
2005	Male	6	student	1
2005	Male	11	student	2
2005	Male	16	student	2
2005	Male	9	student	1
2005	Male	7	children in kindergarten	1
2005	Male	4	children in kindergarten	1
2005	Male	3	children in kindergarten	1
2005	Male	11	student	2
2005	Male	64	farmer	7
2005	Male	37	laborer	4
2005	Male	66	farmer	7
2005	Male	13	student	2
2005	Male	11	student	2
2005	Male	3	children in kindergarten	1
2005	Male	6	student	1
2005	Male	11	student	2
2005	Male	14	student	2
2005	Male	36	farmer	4
2005	Male	34	farmer	4
2005	Male	40	office clerk	5
2005	Male	55	office clerk	6
2005	Male	21	farmer	3
2005	Male	48	farmer	5
2005	Male	66	retiree	7
2005	Male	10	student	2
2005	Male	50	farmer	6
2005	Male	18	student	2
2005	Male	45	farmer	5
2005	Male	14	student	2
2005	Male	10	student	2
2005	Male	6	student	1
2005	Male	60	farmer	7
2005	Male	28	teacher	3
2005	Male	21	farmer	3
2005	Male	0.6	children in kindergarten	1
2005	Male	27	farmer	3
2005	Male	17	student	2
2005	Male	17	laborer	2
2005	Male	30	service provider	4
2005	Male	36	farmer	4
2005	Male	21	farmer	3
2005	Male	39	farmer	4
2005	Male	51	farmer	6
2005	Male	46	service provider	5
2005	Male	37	farmer	4
2005	Male	32	farmer	4
2005	Male	34	laborer	4
2005	Male	34	farmer	4
2005	Male	23	farmer	3
2005	Male	16	student	2
2005	Male	23	laborer	3
2005	Male	68	farmer	7
2005	Male	67	farmer	7
2005	Male	57	farmer	6
2005	Male	48	farmer	5
2005	Male	16	student	2
2005	Male	14	student	2
2005	Male	34	farmer	4
2005	Male	43	laborer	5
2005	Male	58	farmer	6
2005	Male	18	student	2
2005	Male	6	children in kindergarten	1
2005	Male	6	student	1
2005	Male	55	laborer	6
2005	Male	30	farmer	4
2005	Male	61	unknown	7
2005	Male	26	farmer	3
2005	Male	35	service provider	4
2005	Male	13	student	2
2005	Male	35	service provider	4
2005	Male	9	student	1
2005	Male	19	farmer	2
2005	Male	44	farmer	5
2005	Male	29	farmer	3
2005	Male	28	farmer	3
2005	Male	14	student	2
2005	Male	31	teacher	4
2005	Male	16	student	2
2005	Male	58	farmer	6
2005	Male	12	student	2
2005	Male	36	farmer	4
2005	Male	8	student	1
2005	Male	50	farmer	6
2005	Male	55	office clerk	6
2005	Male	19	student	2
2005	Male	44	farmer	5
2005	Male	15	student	2
2005	Male	9	student	1
2005	Male	41	farmer	5
2005	Male	5	children in kindergarten	1
2005	Male	19	student	2
2005	Male	6	student	1
2005	Male	17	student	2
2005	Male	55	farmer	6
2005	Male	37	farmer	4
2005	Male	47	farmer	5
2005	Male	30	laborer	4
2005	Male	26	farmer	3
2005	Male	13	student	2
2005	Male	85	farmer	7
2005	Male	12	student	2
2005	Male	31	farmer	4
2005	Male	58	farmer	6
2005	Male	16	student	2
2005	Male	65	farmer	7
2005	Male	17	service provider	2
2005	Male	45	farmer	5
2005	Male	38	farmer	4
2005	Male	14	student	2
2005	Male	20	student	3
2005	Male	21	student	3
2005	Male	15	student	2
2005	Male	68	farmer	7
2005	Male	16	student	2
2005	Male	55	farmer	6
2005	Male	41	farmer	5
2005	Male	7	student	1
2005	Male	0.6	children in kindergarten	1
2005	Male	19	student	2
2005	Male	17	student	2
2005	Male	26	farmer	3
2005	Male	31	farmer	4
2005	Male	67	teacher	7
2005	Male	43	farmer	5
2005	Male	59	farmer	6
2005	Male	32	farmer	4
2005	Male	31	farmer	4
2005	Male	33	farmer	4
2005	Male	42	farmer	5
2005	Male	16	student	2
2005	Male	25	farmer	3
2005	Male	13	student	2
2005	Male	42	farmer	5
2005	Male	25	student	3
2005	Male	34	teacher	4
2005	Male	37	farmer	4
2005	Male	20	farmer	3
2005	Male	15	student	2
2005	Male	16	student	2
2005	Male	40	farmer	5
2005	Male	15	student	2
2005	Male	18	student	2
2005	Male	20	farmer	3
2005	Male	65	farmer	7
2005	Male	15	student	2
2005	Male	61	farmer	7
2005	Male	21	student	3
2005	Male	30	farmer	4
2005	Male	13	student	2
2005	Male	61	farmer	7
2005	Male	56	teacher	6
2005	Male	33	laborer	4
2005	Male	16	student	2
2005	Male	27	laborer	3
2005	Male	17	farmer	2
2005	Male	22	farmer	3
2005	Male	49	farmer	5
2005	Male	33	laborer	4
2005	Male	46	farmer	5
2005	Male	12	student	2
2005	Male	8	student	1
2005	Male	13	student	2
2005	Male	16	student	2
2005	Male	6	student	1
2005	Male	6	student	1
2005	Male	7	student	1
2005	Male	9	student	1
2005	Male	10	student	2
2005	Male	7	student	1
2005	Male	6	student	1
2005	Male	11	student	2
2005	Male	11	student	2
2005	Male	5	student	1
2005	Male	12	student	2
2005	Male	9	student	1
2005	Male	6	student	1
2005	Male	37	laborer	4
2005	Male	8	student	1
2005	Male	32	laborer	4
2005	Male	11	student	2
2005	Male	12	student	2
2005	Male	7	student	1
2005	Male	9	student	1
2005	Male	12	student	2
2005	Male	37	laborer	4
2005	Male	13	student	2
2005	Male	8	student	1
2005	Male	8	student	1
2005	Male	12	student	2
2005	Male	7	student	1
2005	Male	4	children in kindergarten	1
2005	Male	7	student	1
2005	Male	5	children in kindergarten	1
2005	Male	6	student	1
2005	Male	7	student	1
2005	Male	10	student	2
2005	Male	10	student	2
2005	Male	3	children in kindergarten	1
2005	Male	5	student	1
2005	Male	33	laborer	4
2005	Male	9	student	1
2005	Male	4	children in kindergarten	1
2005	Male	5	children in kindergarten	1
2005	Male	15	student	2
2005	Male	6	student	1
2005	Male	25	laborer	3
2005	Male	21	laborer	3
2005	Male	7	children in kindergarten	1
2005	Male	24	laborer	3
2005	Male	11	student	2
2005	Male	42	laborer	5
2005	Male	28	office clerk	3
2005	Male	34	laborer	4
2005	Male	15	student	2
2005	Male	22	farmer	3
2005	Male	25	laborer	3
2005	Male	15	student	2
2005	Male	14	student	2
2005	Male	41	laborer	5
2005	Male	16	student	2
2005	Male	40	farmer	5
2005	Male	16	service provider	2
2005	Male	35	laborer	4
2005	Male	43	farmer	5
2005	Male	27	farmer	3
2005	Male	24	service provider	3
2005	Male	13	student	2
2005	Male	59	laborer	6
2005	Male	30	office clerk	4
2005	Male	58	retiree	6
2005	Male	21	service provider	3
2005	Male	47	farmer	5
2005	Male	18	student	2
2005	Male	20	farmer	3
2005	Male	18	student	2
2005	Male	3	children in kindergarten	1
2005	Male	77	service provider	7
2005	Male	69	farmer	7
2005	Male	74	office clerk	7
2005	Male	21	student	3
2005	Male	33	farmer	4
2005	Male	55	laborer	6
2005	Male	25	farmer	3
2005	Male	36	office clerk	4
2005	Male	49	office clerk	5
2005	Male	11	student	2
2005	Male	7	student	1
2005	Male	28	service provider	3
2005	Male	12	student	2
2005	Male	41	farmer	5
2005	Male	36	farmer	4
2005	Male	29	farmer	3
2005	Male	26	teacher	3
2005	Male	7	children in kindergarten	1
2005	Male	22	farmer	3
2005	Male	4	children in kindergarten	1
2005	Male	27	farmer	3
2005	Male	40	office clerk	5
2005	Male	14	student	2
2005	Male	49	farmer	5
2005	Male	22	farmer	3
2005	Male	27	teacher	3
2005	Male	6	student	1
2005	Male	3	children in kindergarten	1
2005	Male	37	farmer	4
2005	Male	8	student	1
2005	Male	36	office clerk	4
2005	Male	54	farmer	6
2005	Male	40	farmer	5
2005	Male	46	farmer	5
2005	Male	18	student	2
2005	Male	42	farmer	5
2005	Male	60	farmer	7
2005	Male	42	laborer	5
2005	Male	61	farmer	7
2005	Male	22	farmer	3
2005	Male	38	teacher	4
2005	Male	27	office clerk	3
2005	Male	59	farmer	6
2005	Male	40	farmer	5
2005	Male	13	student	2
2005	Male	13	student	2
2005	Male	11	student	2
2005	Male	81	retiree	7
2005	Male	37	laborer	4
2005	Male	46	farmer	5
2005	Male	19	farmer	2
2005	Male	13	student	2
2005	Male	14	student	2
2005	Male	35	farmer	4
2005	Male	59	laborer	6
2005	Male	59	farmer	6
2005	Male	59	farmer	6
2005	Male	39	office clerk	4
2005	Male	45	office clerk	5
2005	Male	31	service provider	4
2005	Male	53	farmer	6
2005	Male	21	farmer	3
2005	Male	30	unknown	4
2005	Male	5	student	1
2005	Male	35	laborer	4
2005	Male	35	farmer	4
2005	Male	24	laborer	3
2005	Male	16	student	2
2005	Male	12	student	2
2005	Male	10	student	2
2005	Male	32	medical personnel	4
2005	Male	56	retiree	6
2005	Male	37	office clerk	4
2005	Male	50	teacher	6
2005	Male	18	student	2
2005	Male	33	office clerk	4
2005	Male	54	farmer	6
2005	Male	18	farmer	2
2005	Male	50	farmer	6
2005	Male	37	laborer	4
2005	Male	37	laborer	4
2005	Male	45	farmer	5
2005	Male	60	teacher	7
2005	Male	42	farmer	5
2005	Male	41	farmer	5
2005	Male	38	laborer	4
2005	Male	29	farmer	3
2005	Male	66	farmer	7
2005	Male	6	student	1
2005	Male	32	office clerk	4
2005	Male	8	student	1
2005	Male	7	student	1
2005	Male	15	student	2
2005	Male	14	student	2
2005	Male	32	unknown	4
2005	Male	68	farmer	7
2005	Male	40	farmer	5
2005	Male	20	farmer	3
2005	Male	59	farmer	6
2005	Male	28	farmer	3
2005	Male	22	farmer	3
2005	Male	25	farmer	3
2005	Male	48	farmer	5
2005	Male	31	farmer	4
2005	Male	62	retiree	7
2005	Male	35	farmer	4
2005	Male	65	office clerk	7
2005	Male	27	farmer	3
2005	Male	45	farmer	5
2005	Male	35	farmer	4
2005	Male	68	retiree	7
2005	Male	32	farmer	4
2005	Male	32	laborer	4
2005	Male	33	laborer	4
2005	Male	31	service provider	4
2005	Male	13	student	2
2005	Male	32	farmer	4
2005	Male	28	farmer	3
2005	Male	14	student	2
2005	Male	42	farmer	5
2005	Male	44	farmer	5
2005	Male	50	office clerk	6
2005	Male	22	student	3
2005	Male	62	medical personnel	7
2005	Male	21	farmer	3
2005	Male	28	office clerk	3
2005	Male	29	office clerk	3
2005	Male	29	farmer	3
2005	Male	15	student	2
2005	Male	25	student	3
2005	Male	5	student	1
2005	Male	22	farmer	3
2005	Male	24	teacher	3
2005	Male	37	laborer	4
2005	Male	14	student	2
2005	Male	32	office clerk	4
2005	Male	70	farmer	7
2005	Male	41	laborer	5
2005	Male	23	unknown	3
2005	Male	22	service provider	3
2005	Male	27	laborer	3
2005	Male	46	office clerk	5
2005	Male	14	student	2
2005	Male	13	student	2
2005	Male	47	farmer	5
2005	Male	12	student	2
2005	Male	5	student	1
2005	Male	25	laborer	3
2005	Male	18	laborer	2
2005	Male	37	office clerk	4
2005	Male	18	student	2
2005	Male	37	farmer	4
2005	Male	16	student	2
2005	Male	56	farmer	6
2005	Male	20	service provider	3
2005	Male	18	student	2
2005	Male	30	office clerk	4
2005	Male	21	laborer	3
2005	Male	30	farmer	4
2005	Male	43	office clerk	5
2005	Male	62	farmer	7
2005	Male	28	unknown	3
2005	Male	18	student	2
2005	Male	11	student	2
2005	Male	48	farmer	5
2005	Male	45	farmer	5
2005	Male	50	farmer	6
2005	Male	15	laborer	2
2005	Male	0.6	children in kindergarten	1
2005	Male	5	student	1
2005	Male	19	laborer	2
2005	Male	18	laborer	2
2005	Male	21	laborer	3
2005	Male	23	farmer	3
2005	Male	36	farmer	4
2005	Male	68	retiree	7
2005	Male	34	farmer	4
2005	Male	50	farmer	6
2005	Male	56	farmer	6
2005	Male	29	farmer	3
2005	Male	61	farmer	7
2005	Male	31	farmer	4
2005	Male	55	farmer	6
2005	Male	35	office clerk	4
2005	Male	34	office clerk	4
2005	Male	17	student	2
2005	Male	26	farmer	3
2005	Male	61	service provider	7
2005	Male	38	farmer	4
2005	Male	42	farmer	5
2005	Male	38	farmer	4
2005	Male	37	office clerk	4
2005	Male	68	teacher	7
2005	Male	34	farmer	4
2005	Male	12	student	2
2005	Male	21	farmer	3
2005	Male	39	farmer	4
2005	Male	27	farmer	3
2005	Male	61	farmer	7
2005	Male	42	farmer	5
2005	Male	20	student	3
2005	Male	37	farmer	4
2005	Male	19	farmer	2
2005	Male	62	retiree	7
2005	Male	28	farmer	3
2005	Male	50	office clerk	6
2005	Male	18	student	2
2005	Male	25	office clerk	3
2005	Male	35	farmer	4
2005	Male	25	farmer	3
2005	Male	34	laborer	4
2005	Male	70	retiree	7
2005	Male	12	student	2
2005	Male	55	farmer	6
2005	Male	21	student	3
2005	Male	36	farmer	4
2005	Male	38	farmer	4
2005	Male	58	farmer	6
2005	Male	15	student	2
2005	Male	22	teacher	3
2005	Male	58	farmer	6
2005	Male	77	farmer	7
2005	Male	48	teacher	5
2005	Male	35	teacher	4
2005	Male	19	unknown	2
2005	Male	21	farmer	3
2005	Male	62	farmer	7
2005	Male	9	student	1
2005	Male	29	farmer	3
2005	Male	32	farmer	4
2005	Male	45	service provider	5
2005	Male	19	farmer	2
2005	Male	37	farmer	4
2005	Male	18	farmer	2
2005	Male	55	farmer	6
2005	Male	53	service provider	6
2005	Male	73	retiree	7
2005	Male	34	farmer	4
2005	Male	34	farmer	4
2005	Male	41	teacher	5
2005	Male	79	retiree	7
2005	Male	52	farmer	6
2005	Male	66	farmer	7
2005	Male	23	laborer	3
2005	Male	15	student	2
2005	Male	15	student	2
2005	Male	35	farmer	4
2005	Male	25	unknown	3
2005	Male	67	laborer	7
2005	Male	42	farmer	5
2005	Male	30	farmer	4
2005	Male	55	teacher	6
2005	Male	35	laborer	4
2005	Male	57	service provider	6
2005	Male	58	farmer	6
2005	Male	56	farmer	6
2005	Male	21	unknown	3
2005	Male	41	unknown	5
2005	Male	50	farmer	6
2005	Male	35	farmer	4
2005	Male	47	teacher	5
2005	Male	7	student	1
2005	Male	16	student	2
2005	Male	58	farmer	6
2005	Male	10	student	2
2005	Male	55	farmer	6
2005	Male	34	farmer	4
2005	Male	13	student	2
2005	Male	33	teacher	4
2005	Male	33	farmer	4
2005	Male	17	student	2
2005	Male	37	farmer	4
2005	Male	38	office clerk	4
2005	Male	38	office clerk	4
2005	Male	47	office clerk	5
2005	Male	46	farmer	5
2005	Male	81	farmer	7
2005	Male	71	farmer	7
2005	Male	57	farmer	6
2005	Male	44	farmer	5
2005	Male	52	laborer	6
2005	Male	29	farmer	3
2005	Male	36	service provider	4
2005	Male	42	farmer	5
2005	Male	70	farmer	7
2005	Male	35	farmer	4
2005	Male	44	farmer	5
2005	Male	20	farmer	3
2005	Male	55	farmer	6
2005	Male	74	farmer	7
2005	Male	25	teacher	3
2005	Male	13	student	2
2005	Male	36	farmer	4
2005	Male	9	student	1
2005	Male	19	farmer	2
2005	Male	39	farmer	4
2005	Male	39	farmer	4
2005	Male	57	farmer	6
2005	Male	51	farmer	6
2005	Male	34	farmer	4
2005	Male	31	farmer	4
2005	Male	40	farmer	5
2005	Male	29	farmer	3
2005	Male	55	farmer	6
2005	Male	23	farmer	3
2005	Male	60	farmer	7
2005	Male	27	farmer	3
2005	Male	23	farmer	3
2005	Male	11	student	2
2005	Male	70	retiree	7
2005	Male	43	farmer	5
2005	Male	49	farmer	5
2005	Male	39	office clerk	4
2005	Male	42	office clerk	5
2005	Male	35	farmer	4
2005	Male	41	office clerk	5
2005	Male	41	office clerk	5
2005	Male	55	farmer	6
2005	Male	55	teacher	6
2005	Male	35	office clerk	4
2005	Male	61	office clerk	7
2005	Male	58	retiree	6
2005	Male	12	student	2
2005	Male	37	farmer	4
2005	Male	36	farmer	4
2005	Male	35	farmer	4
2005	Male	44	service provider	5
2005	Male	27	farmer	3
2005	Male	18	farmer	2
2005	Male	42	farmer	5
2005	Male	42	office clerk	5
2005	Male	54	farmer	6
2005	Male	41	farmer	5
2005	Male	46	farmer	5
2005	Male	32	farmer	4
2005	Male	18	student	2
2005	Male	30	farmer	4
2005	Male	29	farmer	3
2005	Male	71	retiree	7
2005	Male	9	student	1
2005	Male	60	farmer	7
2005	Male	1	children in kindergarten	1
2005	Male	54	farmer	6
2005	Male	54	farmer	6
2005	Male	61	farmer	7
2005	Male	61	farmer	7
2005	Male	0.6	children in kindergarten	1
2005	Male	4	student	1
2005	Male	10	student	2
2005	Male	0.6	children in kindergarten	1
2005	Male	11	student	2
2005	Male	19	student	2
2005	Male	17	student	2
2005	Male	8	student	1
2005	Male	70	farmer	7
2005	Male	78	retiree	7
2005	Male	47	farmer	5
2005	Male	42	farmer	5
2005	Male	35	farmer	4
2005	Male	46	farmer	5
2005	Male	40	farmer	5
2005	Male	13	student	2
2005	Male	64	retiree	7
2005	Male	63	laborer	7
2005	Male	17	farmer	2
2005	Male	32	farmer	4
2005	Male	47	farmer	5
2005	Male	64	farmer	7
2005	Male	63	farmer	7
2005	Male	48	farmer	5
2005	Male	45	farmer	5
2005	Male	68	teacher	7
2005	Male	32	office clerk	4
2005	Male	35	farmer	4
2005	Male	20	farmer	3
2005	Male	59	farmer	6
2005	Male	35	farmer	4
2005	Male	30	farmer	4
2005	Male	67	farmer	7
2005	Male	3	children in kindergarten	1
2005	Male	37	farmer	4
2005	Male	42	office clerk	5
2005	Male	20	farmer	3
2005	Male	6	student	1
2005	Male	11	student	2
2005	Male	10	student	2
2005	Male	42	farmer	5
2005	Male	59	farmer	6
2005	Male	69	farmer	7
2005	Male	59	farmer	6
2005	Male	0.6	children in kindergarten	1
2005	Male	52	farmer	6
2005	Male	65	farmer	7
2005	Male	67	farmer	7
2005	Male	15	student	2
2005	Male	65	farmer	7
2005	Male	29	farmer	3
2005	Male	29	farmer	3
2005	Male	33	office clerk	4
2005	Male	14	student	2
2005	Male	64	farmer	7
2005	Male	39	farmer	4
2005	Male	11	student	2
2005	Male	20	student	3
2005	Male	62	farmer	7
2005	Male	11	student	2
2005	Male	13	student	2
2006	Female	70	farmer	7
2006	Female	38	teacher	4
2006	Female	27	farmer	3
2006	Female	26	farmer	3
2006	Female	55	laborer	6
2006	Female	32	farmer	4
2006	Female	31	office clerk	4
2006	Female	15	student	2
2006	Female	29	unknown	3
2006	Female	71	retiree	7
2006	Female	20	laborer	3
2006	Female	22	farmer	3
2006	Female	23	farmer	3
2006	Female	20	unknown	3
2006	Female	50	service provider	6
2006	Female	55	retiree	6
2006	Female	26	service provider	3
2006	Female	35	service provider	4
2006	Female	62	farmer	7
2006	Female	30	farmer	4
2006	Female	48	office clerk	5
2006	Female	62	service provider	7
2006	Female	67	retiree	7
2006	Female	61	retiree	7
2006	Female	61	retiree	7
2006	Female	44	laborer	5
2006	Female	41	unknown	5
2006	Female	62	retiree	7
2006	Female	44	office clerk	5
2006	Female	8	student	1
2006	Female	34	farmer	4
2006	Female	34	laborer	4
2006	Female	47	farmer	5
2006	Female	40	service provider	5
2006	Female	27	unknown	3
2006	Female	5	children in kindergarten	1
2006	Female	72	retiree	7
2006	Female	60	farmer	7
2006	Female	21	farmer	3
2006	Female	74	service provider	7
2006	Female	32	farmer	4
2006	Female	39	farmer	4
2006	Female	75	retiree	7
2006	Female	5	children in kindergarten	1
2006	Female	32	farmer	4
2006	Female	60	farmer	7
2006	Female	84	retiree	7
2006	Female	11	student	2
2006	Female	4	children in kindergarten	1
2006	Female	5	children in kindergarten	1
2006	Female	7	student	1
2006	Female	3	children in kindergarten	1
2006	Female	3	children in kindergarten	1
2006	Female	25	farmer	3
2006	Female	1	children in kindergarten	1
2006	Female	5	children in kindergarten	1
2006	Female	3	student	1
2006	Female	69	retiree	7
2006	Female	18	student	2
2006	Female	42	office clerk	5
2006	Female	17	student	2
2006	Female	15	student	2
2006	Female	48	farmer	5
2006	Female	16	student	2
2006	Female	39	farmer	4
2006	Female	42	farmer	5
2006	Female	42	service provider	5
2006	Female	44	laborer	5
2006	Female	7	student	1
2006	Female	50	farmer	6
2006	Female	42	laborer	5
2006	Female	65	service provider	7
2006	Female	33	service provider	4
2006	Female	2	children in kindergarten	1
2006	Female	46	office clerk	5
2006	Female	49	farmer	5
2006	Female	39	farmer	4
2006	Female	46	farmer	5
2006	Female	72	retiree	7
2006	Female	35	farmer	4
2006	Female	11	student	2
2006	Female	13	student	2
2006	Female	73	service provider	7
2006	Female	22	service provider	3
2006	Female	21	student	3
2006	Female	21	student	3
2006	Female	74	retiree	7
2006	Female	55	farmer	6
2006	Female	54	office clerk	6
2006	Female	22	farmer	3
2006	Female	16	student	2
2006	Female	20	student	3
2006	Female	66	teacher	7
2006	Female	31	farmer	4
2006	Female	19	farmer	2
2006	Female	24	farmer	3
2006	Female	11	student	2
2006	Female	50	farmer	6
2006	Female	29	farmer	3
2006	Female	42	service provider	5
2006	Female	41	laborer	5
2006	Female	14	student	2
2006	Female	38	farmer	4
2006	Female	55	farmer	6
2006	Female	17	student	2
2006	Female	25	farmer	3
2006	Female	17	student	2
2006	Female	64	farmer	7
2006	Female	5	children in kindergarten	1
2006	Female	50	laborer	6
2006	Female	52	retiree	6
2006	Female	50	laborer	6
2006	Female	33	farmer	4
2006	Female	32	farmer	4
2006	Female	66	retiree	7
2006	Female	40	farmer	5
2006	Female	33	farmer	4
2006	Female	67	farmer	7
2006	Female	13	student	2
2006	Female	48	farmer	5
2006	Female	16	unknown	2
2006	Female	88	farmer	7
2006	Female	17	farmer	2
2006	Female	67	farmer	7
2006	Female	26	farmer	3
2006	Female	63	farmer	7
2006	Female	51	service provider	6
2006	Female	32	farmer	4
2006	Female	3	children in kindergarten	1
2006	Female	34	farmer	4
2006	Female	30	farmer	4
2006	Female	9	student	1
2006	Female	11	student	2
2006	Female	15	student	2
[truncated: 9,818 more rows]
